# Supplementary material for: The extracellular matrix component perlecan/HSPG2 regulates radioresistance in prostate cancer cells
Source: Front Cell Dev Biol. 2024 Aug 1;12:1452463. doi: 10.3389/fcell.2024.1452463 (PMC11325029; doi:10.3389/fcell.2024.1452463)
Supplement: Supplementary file 2 [file Table1.xlsx]

## Sheet: S2 Raw Data and QSpec analysis
Supplementary Table S2: DU145 Integrin Adhesion Complexes (IACs) Scaffold Analysis; Raw Data and the Results of the QSpec Statistical Analysis
Spectral counts are exported from Scaffold with following thresholds: Peptide 95.0% minimum and Protein 99.9% minimum. Log fold change [DU145 RR (DTBP treated) / DU145 P (DTBP treated)] are natural log and calculated using QSpec analysis performed on spectral counts (as described in Materials and Methods). To enable volcano plots to be generated, FDR values = 0 were replaced with a value lower th…
				Number of Total Spectra									QSpec statistical analysis, DU145-RR (DTBP treated) vs DU145-P (DTBP treated)
				No DTBP			DTBP Treated (15 min)
				DU145-RR			DU145-P			DU145-RR
Gene Symbol	Protein name / Description	Accession Number	Molecular Weight (kDa)	Biological Repeat 1	Biological Repeat 2	Biological Repeat 3	Biological Repeat 1	Biological Repeat 2	Biological Repeat 3	Biological Repeat 1	Biological Repeat 2	Biological Repeat 3	Log Fold Change	FDR
LAMA5	Laminin subunit alpha-5	O15230	400 kDa	300	324	292	199	195	189	238	222	247	0.127	0.08737
EDIL3	EGF-like repeat and discoidin I-like domain-containing protein 3	O43854	54 kDa	213	263	241	180	236	208	172	192	208	-0.158	0.011446
TGFBI	Transforming growth factor-beta-induced protein	Q15582 (+1)	75 kDa	205	234	200	212	228	216	170	177	169	-0.306	0
PLEC	Plectin	Q15149	532 kDa	0	1	0	283	136	301	202	144	308	-0.166	0.003445
AGRN	Agrin	O00468	217 kDa	136	158	146	155	140	142	146	135	135	-0.114	0.538368
LAMA1	Laminin subunit alpha-1	P25391	337 kDa	147	144	126	189	182	170	116	103	87	-0.643	0
KRT2	Keratin, type II cytoskeletal 2 epidermal	P35908	65 kDa	198	44	77	182	77	125	330	47	205	0.346	0
ACTB	Actin, cytoplasmic 1	P60709 (+5)	42 kDa	38	74	38	188	155	181	168	205	183	-0.012	1
MYH9	Myosin-9	P35579 (+1)	227 kDa	36	34	40	239	138	230	167	107	188	-0.345	0
CYR61	Protein CYR61	O00622 (+1)	42 kDa	96	164	148	123	160	126	97	129	127	-0.217	0.006133
HSPG2	Heparan sulfate proteoglycan 2	A0A024RAB6	464 kDa	183	182	185	78	58	74	150	130	151	0.643	0
TNC	Tenascin C (Hexabrachion), isoform CRA_a	A0A024R884 (+1)	241 kDa	134	147	160	120	124	124	110	119	123	-0.107	0.716906
LAMC1	Laminin, gamma 1 (Formerly LAMB2), isoform CRA_a	A0A024R972 (+1)	174 kDa	107	139	119	144	124	122	120	124	114	-0.162	0.138712
FLNA	Filamin-A	P21333	281 kDa	42	51	44	213	115	210	166	144	186	-0.153	0.078141
KRT1	Keratin 1	H6VRF8 (+3)	66 kDa	149	59	92	156	80	100	287	80	160	0.388	0
AHNAK	Neuroblast differentiation-associated protein AHNAK	Q09666	629 kDa	0	2	0	243	93	239	159	120	184	-0.283	0
KRT10	Keratin, type I cytoskeletal 10	P13645	59 kDa	137	51	82	148	66	131	249	56	160	0.219	0.013738
VIM	Vimentin	P08670 (+1)	54 kDa	33	43	31	142	99	137	146	140	162	0.099	0.613759
LAMB1	Laminin subunit beta-1	G3XAI2 (+1)	200 kDa	111	112	104	113	103	108	99	104	75	-0.222	0.027465
FLNB	Filamin-B	O75369	278 kDa	5	7	7	214	114	227	111	96	147	-0.521	0
ACTN4	Alpha-actinin-4	O43707 (+1)	105 kDa	0	0	4	173	94	173	161	137	180	0.017	0.999414
LAMA3	Laminin subunit alpha-3	Q16787	367 kDa	56	66	84	155	173	170	22	47	52	-1.488	0
NTN1	Netrin-1	O95631	68 kDa	65	147	142	31	53	34	69	107	114	0.825	0
HIST1H1E	Histone 1, H1e	A3R0T8 (+1)	22 kDa	82	140	64	69	97	68	77	98	94	0.076	0.949468
HIST1H1C	Histone H1.2	P16403	21 kDa	63	145	0	73	108	74	75	94	98	-0.019	1
SPTBN1	Spectrin beta chain	B2ZZ89 (+1)	275 kDa	0	0	0	157	67	167	126	86	138	-0.182	0.042044
SEMA3C	Semaphorin-3C	Q99985	85 kDa	83	94	92	75	88	91	59	50	62	-0.467	0
TLN1	Talin-1	Q9Y490 (+1)	270 kDa	5	9	9	138	74	145	106	94	120	-0.176	0.131283
ACTC1	Actin, alpha cardiac muscle	P68032 (+2)	42 kDa	0	0	0	0	0	0	0	104	0	3.553	0
SPTAN1	Spectrin alpha chain, non-erythrocytic 1	Q13813	285 kDa	0	0	0	154	52	159	114	91	139	-0.137	0.410284
THBS1	Thrombospondin-1	P07996	129 kDa	74	90	75	78	85	60	76	82	61	-0.086	0.999976
LAMB2	Laminin subunit beta-2	P55268 (+1)	196 kDa	84	87	69	84	69	63	74	87	60	-0.053	1
THBS1	Thrombospondin 1	A0A024R9Q1	129 kDa	0	0	0	0	86	0	0	0	0	-3.619	0
MSN	Moesin	P26038 (+1)	68 kDa	78	82	60	71	95	64	76	82	70	-0.064	1
RDX	Radixin	B0YJ88 (+1)	69 kDa	71	86	63	61	94	58	59	93	67	-0.05	1
ANXA2	Annexin	A0A024R5Z7 (+1)	39 kDa	66	80	79	66	78	76	60	76	81	-0.081	0.999982
H1F0	Histone H1.0	P07305	21 kDa	33	98	75	68	80	59	69	82	76	0.018	1
HIST1H1B	Histone H1.5	P16401	23 kDa	67	126	56	53	60	53	59	67	70	0.091	0.927869
MATN2	Matrilin-2	O00339 (+1)	107 kDa	74	108	98	36	40	42	68	71	82	0.561	0
HTRA1	Serine protease HTRA1	Q92743	51 kDa	52	75	85	58	67	65	50	56	67	-0.162	0.596035
ACTN1	Alpha-actinin-1	P12814 (+1)	103 kDa	0	0	0	128	58	131	91	80	106	-0.206	0.053509
EZR	Ezrin	P15311 (+2)	69 kDa	60	70	51	56	75	47	55	69	57	-0.057	1
KRT9	Keratin, type I cytoskeletal 9	P35527	62 kDa	76	34	50	79	35	38	136	33	81	0.425	1e-06
FLNC	Filamin-C	Q14315	291 kDa	0	0	0	89	32	94	84	63	102	0.073	0.969345
ITGAV	Integrin alpha-V	P06756 (+1)	116 kDa	49	53	57	54	52	59	56	61	58	-0.006	0.999898
CLTC	Clathrin heavy chain	A0A087WVQ6 (+1)	192 kDa	7	8	8	96	47	118	64	48	79	-0.377	2.3e-05
LAMB3	Laminin subunit beta-3	Q13751 (+1)	130 kDa	35	53	34	79	92	89	18	44	34	-1.062	0
ACTBL2	Beta-actin-like protein 2	Q562R1	42 kDa	0	0	0	0	0	0	0	71	0	3.067	0
MYH10	Myosin-10	P35580	229 kDa	10	0	8	97	37	94	73	41	98	-0.135	0.710658
ANXA1	Annexin A1	P04083 (+1)	39 kDa	51	58	54	39	53	44	49	56	49	0.065	0.986782
PRSS23	Serine protease 23	O95084	43 kDa	46	65	51	40	54	38	41	59	47	0.046	0.994837
GLG1	Golgi apparatus protein 1	Q92896	135 kDa	64	67	44	37	39	28	49	72	34	0.331	0.054729
IQGAP1	Ras GTPase-activating-like protein IQGAP1	P46940 (+1)	189 kDa	2	5	8	106	49	104	58	34	65	-0.576	0
BMP1	Bone morphogenetic protein 1	P13497	111 kDa	57	72	60	28	45	33	40	44	45	0.123	0.897575
KRT5	Keratin, type II cytoskeletal 5	P13647	62 kDa	66	17	34	64	23	38	97	21	54	0.236	0.144929
KRT14	Keratin, type I cytoskeletal 14	P02533	52 kDa	76	20	28	55	27	36	88	27	51	0.27	0.131745
HSPA8	Heat shock cognate 71 kDa protein	P11142 (+1)	71 kDa	32	29	27	49	50	53	49	46	54	-0.094	0.99998
LAMC2	Laminin subunit gamma-2	Q13753	131 kDa	27	40	36	45	71	61	15	34	25	-0.941	0
CTGF	Connective tissue growth factor	Q5M8T4	38 kDa	46	57	49	23	32	24	40	59	40	0.505	0.000105
ITGB5	Integrin beta-5	P18084 (+1)	88 kDa	29	36	36	35	40	41	45	47	41	0.071	0.986082
COCH	Cochlin	O43405	59 kDa	41	53	37	32	45	29	38	39	31	-0.056	1
KRT6B	Keratin, type II cytoskeletal 6B	P04259	60 kDa	0	0	0	65	0	0	0	0	0	-3.381	0
KRT6A	Keratin, type II cytoskeletal 6A	P02538 (+3)	60 kDa	55	18	26	62	25	25	70	26	36	0.1	0.954058
HIST1H1A	Histone H1.1	Q02539	22 kDa	0	0	0	0	39	0	0	0	0	-2.819	1e-06
CRISPLD2	Cysteine-rich secretory protein LCCL domain-containing 2	Q9H0B8 (+2)	56 kDa	35	45	39	31	39	36	29	48	32	-0.043	1
MFGE8	Lactadherin	Q08431 (+1)	43 kDa	38	41	36	45	57	41	22	34	24	-0.661	0
EEF1A1	Elongation factor 1-alpha 1	P68104 (+6)	50 kDa	22	25	28	35	66	29	51	25	48	-0.116	0.999945
VCL	Vinculin	P18206 (+2)	124 kDa	6	2	4	59	21	55	45	46	61	0.05	0.994074
VTN	Vitronectin	P04004 (+1)	54 kDa	26	41	26	21	35	30	23	36	26	-0.093	1
DKK1	Dickkopf-like protein 1	I1W660 (+1)	29 kDa	23	42	44	21	35	28	18	32	37	-0.03	1
KRT7	Keratin, type II cytoskeletal 7	P08729	51 kDa	16	10	8	52	33	45	46	34	42	-0.135	0.982225
KRT16	Keratin, type I cytoskeletal 16	P08779	51 kDa	47	17	19	32	24	0	55	22	32	0.58	0.000602
KRT19	Keratin, type I cytoskeletal 19	P08727	44 kDa	0	7	11	42	21	39	41	34	39	0.048	0.996155
POSTN	Periostin	Q15063 (+2)	93 kDa	31	32	38	22	23	19	26	26	25	0.115	0.979821
EEF2	Elongation factor 2	P13639	95 kDa	15	21	10	30	30	36	30	27	35	-0.112	1
PKM	Pyruvate kinase PKM	P14618 (+1)	58 kDa	16	30	30	28	33	24	17	25	28	-0.27	0.452565
NID1	Nidogen-1	P14543	136 kDa	36	37	36	15	14	13	33	28	21	0.595	0.002625
PTPRF	Receptor-type tyrosine-protein phosphatase F	P10586	213 kDa	6	9	9	45	41	62	25	14	31	-0.824	0
SFRP1	Secreted frizzled-related protein 1 OS	Q8N474 (+1)	35 kDa	25	31	28	18	25	20	15	28	29	0.072	0.994413
ALB	Serum albumin	P02768	69 kDa	57	26	22	17	22	17	30	21	17	0.14	0.960873
MACF1	Microtubule-actin cross-linking factor 1, isoforms 1/2/3/5	H3BQK9 (+1)	861 kDa	0	0	0	68	23	74	21	6	35	-1.043	0
AP2A1	AP-2 complex subunit alpha-1	O95782	108 kDa	15	19	10	28	22	33	32	29	30	0.018	1
GAPDH	Glyceraldehyde-3-phosphate dehydrogenase	P04406 (+1)	36 kDa	26	17	26	23	25	20	32	21	26	0.078	0.99158
HSP90AB1	Heat shock protein HSP 90-beta	P08238 (+1)	83 kDa	16	20	20	26	28	29	25	25	28	-0.118	0.999578
RPL23A	60S ribosomal protein L23a	P62750	18 kDa	25	23	21	26	29	20	22	28	21	-0.126	1
LOXL2	Lysyl oxidase homolog 2	Q9Y4K0	87 kDa	28	42	34	14	11	12	24	26	22	0.596	0.008814
F2	Prothrombin	P00734 (+2)	70 kDa	24	31	23	18	28	23	19	31	20	-0.062	1
KRT18	Keratin, type I cytoskeletal 18	P05783 (+1)	48 kDa	0	5	4	43	31	42	27	12	32	-0.565	0.000223
QSCN6	Sulfhydryl oxidase	A0A140VKE5 (+1)	67 kDa	30	28	23	19	23	14	23	24	16	0.035	0.999994
EEF1A2	Elongation factor 1-alpha 2	Q05639	50 kDa	13	17	21	21	39	0	32	16	31	0.183	0.857512
COL18A1	Collagen alpha-1(XVIII) chain	P39060 (+2)	178 kDa	21	27	25	19	18	20	21	23	26	0.136	0.964698
RPS27A	Ribosomal protein S27a	Q5RKT7 (+3)	18 kDa	16	13	14	24	24	31	29	20	25	-0.144	0.999981
PLAU	Urokinase-type plasminogen activator	P00749 (+3)	49 kDa	24	30	20	21	25	19	19	24	18	-0.131	1
PCOLCE2	Procollagen C-endopeptidase enhancer 2	Q9UKZ9 (+1)	46 kDa	33	39	28	5	15	6	21	26	23	0.94	7e-06
KRT8	Keratin, type II cytoskeletal 8	P05787	54 kDa	0	0	0	44	25	46	23	0	17	-1.117	0
LMNA	Prelamin-A/C	P02545	74 kDa	15	10	10	20	17	22	40	34	22	0.421	0.01787
HSP90AA1	Heat shock protein HSP 90-alpha	P07900 (+1)	85 kDa	23	20	23	28	24	23	17	21	22	-0.289	0.554476
NRP1	Neuropilin-1	O14786 (+1)	103 kDa	20	21	13	21	28	19	25	23	22	-0.023	1
KRT17	Keratin, type I cytoskeletal 17	Q04695	48 kDa	38	0	0	30	0	0	38	0	0	0.153	0.982353
NCL	Nucleolin	P19338 (+1)	77 kDa	9	20	19	23	28	20	22	22	18	-0.198	0.994836
TUBB	Tubulin beta chain	P07437 (+1)	50 kDa	5	13	7	27	26	26	26	28	25	-0.065	1
MDK	Midkine	P21741 (+2)	16 kDa	7	41	19	2	5	5	8	30	20	1.568	0
ILF2	Interleukin enhancer-binding factor 2	B4DY09 (+3)	39 kDa	22	24	26	20	18	10	18	22	20	0.154	0.964071
NTN4	Netrin-4	Q9HB63 (+2)	70 kDa	10	11	10	32	41	36	7	7	10	-1.613	0
NID2	Nidogen-2	Q14112	151 kDa	34	34	28	0	0	0	22	28	17	3.113	0
TUBB4B	Tubulin beta-4B chain	P68371 (+1)	50 kDa	0	0	0	0	23	27	0	0	24	-0.746	0.005958
PLG	Plasminogen	A0A0F7G8J1	91 kDa	19	24	21	18	21	18	14	18	16	-0.235	0.955414
HHIPL2	HHIP-like protein 2	Q6UWX4	81 kDa	23	30	28	5	4	5	18	26	22	1.507	0
HSPA2	Heat shock-related 70 kDa protein 2	P54652 (+1)	70 kDa	0	0	0	0	0	0	20	0	24	2.807	0
F5	Coagulation factor V	P12259 (+1)	252 kDa	19	17	14	19	22	17	20	18	13	-0.212	0.985587
AP2A2	AP-2 complex subunit alpha-2	O94973	104 kDa	14	11	6	19	14	26	21	20	23	0.013	0.999855
SERPINC1	Antithrombin-III	P01008 (+2)	53 kDa	12	15	11	8	14	9	8	14	9	-0.079	1
EIF2S3	Eukaryotic translation initiation factor 2 subunit 3	P41091	51 kDa	10	16	10	11	20	10	20	12	22	0.206	0.873828
RPS8	40S ribosomal protein S8	P62241 (+1)	24 kDa	16	16	14	17	23	18	19	17	18	-0.144	1
HIST1H2BD	Histone H2B	A0A024QZZ7 (+16)	14 kDa	16	16	15	17	19	16	16	26	16	0.02	0.999936
HIST1H4H	Histone H4	B2R4R0 (+1)	11 kDa	9	16	14	20	16	18	19	25	20	0.097	0.989858
THSD4	Thrombospondin type-1 domain-containing protein 4	Q6ZMP0	112 kDa	14	17	20	18	20	20	10	14	13	-0.529	0.064073
DDX3X	ATP-dependent RNA helicase DDX3X	A0A0D9SF53 (+5)	81 kDa	13	10	7	13	25	14	26	16	21	0.131	0.975351
HIST1H2BJ	Histone H2B	A0A024RCJ2 (+4)	14 kDa	0	16	14	17	0	16	16	0	16	-0.103	1
ALDOA	Fructose-bisphosphate aldolase A	P04075 (+1)	39 kDa	15	11	14	15	15	13	18	17	17	0.12	0.983961
C3orf58	Deleted in autism protein 1	Q8NDZ4	49 kDa	17	22	22	12	11	11	15	21	20	0.438	0.158514
RPL26	60S ribosomal protein L26	P61254 (+1)	17 kDa	17	16	18	16	20	12	16	10	18	-0.155	0.999717
HBA2	Mutant hemoglobin alpha 2 globin chain	A0A0K2BMD8 (+5)	15 kDa	15	15	16	11	18	14	11	14	17	-0.105	1
MYH14	Myosin-14	Q7Z406	228 kDa	0	0	0	28	0	28	19	0	24	-0.343	0.427283
MAP4	Microtubule-associated protein 4	P27816 (+1)	121 kDa	13	12	8	8	20	4	28	14	24	0.643	0.001863
PPIA	Peptidyl-prolyl cis-trans isomerase A	P62937 (+2)	18 kDa	3	8	10	14	22	23	14	18	22	-0.162	0.999991
HSPA1A	Heat shock 70 kDa protein 1A	P0DMV8 (+3)	70 kDa	9	7	6	22	17	23	15	13	18	-0.367	0.313106
ILF3	Interleukin enhancer-binding factor 3	Q12906 (+3)	95 kDa	11	18	15	12	14	8	14	21	14	0.295	0.679039
UTRN	Utrophin	P46939	394 kDa	0	0	0	41	7	39	10	9	21	-0.85	1e-06
C4A	Complement C4-A	P0C0L4 (+2)	193 kDa	15	15	16	16	14	15	15	12	16	-0.121	1
TFPI	Tissue factor pathway inhibitor	P10646	35 kDa	13	19	16	10	15	15	10	22	12	0.019	0.999962
BMPER	BMP-binding endothelial regulator protein	Q8N8U9 (+1)	76 kDa	21	24	20	8	15	8	14	12	12	0.148	0.985351
PAM	Peptidyl-glycine alpha-amidating monooxygenase	P19021	108 kDa	23	23	21	9	13	8	7	15	9	-0.039	1
PLG	Plasminogen	P00747 (+1)	91 kDa	12	22	14	11	23	14	8	19	9	-0.356	0.528857
ENO1	Alpha-enolase	P06733 (+1)	47 kDa	3	7	5	17	12	15	22	24	25	0.417	0.138573
CCDC80	Coiled-coil domain-containing protein 80	Q76M96 (+2)	108 kDa	22	27	21	2	3	0	12	25	18	2.245	0
TUBA1C	Tubulin alpha chain	F5H5D3 (+2)	58 kDa	3	4	5	18	19	19	17	15	24	-0.064	1
TFPI2	Tissue factor pathway inhibitor 2	P48307	27 kDa	6	9	13	22	32	20	3	10	7	-1.399	0
MYO1C	Unconventional myosin-Ic	F5H6E2 (+2)	119 kDa	0	1	0	18	18	18	21	4	27	-0.119	1
HNRNPU	Heterogeneous nuclear ribonucleoprotein U	Q00839	91 kDa	5	10	8	11	25	12	21	13	15	-0.055	1
TUBA1B	Tubulin alpha-1B chain	P68363 (+2)	50 kDa	0	0	7	0	0	0	0	0	0	-0.083	1
HABP2	Hyaluronan-binding protein 2	Q14520	63 kDa	15	15	15	11	15	14	12	17	10	-0.097	1
RPL17	60S ribosomal protein L17	P18621 (+5)	21 kDa	10	14	15	11	16	9	4	14	10	-0.337	0.73833
HSPA5	78 kDa glucose-regulated protein	P11021 (+1)	72 kDa	10	17	10	10	8	14	11	23	14	0.328	0.570837
AP2B1	AP complex subunit beta	A0A140VJE8 (+5)	106 kDa	5	6	3	15	9	25	9	23	16	-0.094	1
PABPC1	Polyadenylate-binding protein 1	P11940 (+1)	71 kDa	5	8	7	13	19	14	16	15	19	0.011	0.99969
RPS24	40S ribosomal protein S24	P62847 (+2)	15 kDa	14	17	13	10	13	11	13	11	13	0.017	0.999849
DST	Dystonin	F8W9J4 (+1)	848 kDa	0	0	0	26	8	38	6	3	19	-1.023	1e-06
LUZP1	Leucine zipper protein 1	Q86V48 (+1)	120 kDa	0	0	0	23	9	27	14	8	27	-0.26	0.767014
FERMT3	Fermitin family homolog 3	Q86UX7	76 kDa	16	13	14	12	11	10	11	10	12	-0.042	1
CORO1C	Coronin	A0A024RBI5 (+2)	53 kDa	4	2	0	21	14	19	16	9	15	-0.369	0.369366
SEPT2	Septin-2	Q15019	41 kDa	0	2	3	19	14	16	18	10	22	-0.05	1
ANGPTL4	Angiopoietin-related protein 4	Q9BY76	45 kDa	10	12	13	8	8	7	8	13	8	0.146	0.988053
SERPINE2	Glia-derived nexin	P07093 (+1)	44 kDa	11	9	3	20	25	20	2	5	3	-2.005	0
TUBB3	Tubulin beta-3 chain	Q13509 (+1)	50 kDa	0	0	0	14	0	0	0	0	0	-1.855	0.007386
KRT13	Keratin, type I cytoskeletal 13	P13646 (+1)	50 kDa	0	0	0	0	0	0	22	0	0	2.221	0.002606
H2AFJ	Histone H2A	A0A024RAS2 (+12)	14 kDa	10	10	10	13	11	13	13	12	11	-0.087	1
A2M	Alpha-2-macroglobulin	P01023	163 kDa	15	12	16	9	7	10	9	6	10	-0.117	1
EIF2S1	Eukaryotic translation initiation factor 2 subunit 1	P05198 (+1)	36 kDa	9	11	8	11	9	8	16	13	13	0.331	0.668719
KRT77	Keratin 77	Q0IIN1 (+1)	62 kDa	17	0	0	18	0	9	27	0	12	0.314	0.70713
RPS23	Ribosomal protein S23, isoform CRA_a	A8K517 (+1)	16 kDa	12	9	10	10	14	10	10	9	10	-0.246	0.999926
PRDX1	Peroxiredoxin-1	Q06830	22 kDa	7	4	4	11	10	12	14	9	15	0.044	1
DYNC1H1	Cytoplasmic dynein 1 heavy chain 1	Q14204	532 kDa	3	3	3	12	12	12	19	9	19	0.233	0.852626
NOG	Noggin	Q13253	26 kDa	13	17	11	2	2	0	11	19	10	2.071	2e-06
RPL6	60S ribosomal protein L6	A0A024RBK3 (+4)	33 kDa	9	11	9	8	13	8	9	12	11	0.005	0.999606
DHX9	ATP-dependent RNA helicase A	Q08211	141 kDa	5	6	14	10	15	6	12	11	10	-0.007	0.99963
AP2M1	AP-2 complex subunit mu	A0A087WY71 (+1)	50 kDa	4	4	4	10	9	18	13	9	12	-0.172	0.99976
EIF3A	Eukaryotic translation initiation factor 3 subunit A	Q14152 (+2)	167 kDa	3	4	3	6	13	5	17	8	10	0.306	0.777188
CHST14	Carbohydrate sulfotransferase 14	Q8NCH0	43 kDa	9	11	10	5	5	4	6	11	5	0.392	0.788012
RPL32	Ribosomal protein L32, isoform CRA_a	A0A024R2G7 (+3)	16 kDa	6	10	7	9	12	8	7	10	9	-0.207	0.999998
FAU	40S ribosomal protein S30	P62861	7 kDa	10	9	7	5	8	8	8	9	8	0.108	0.994999
RPL36AL	60S ribosomal protein L36a-like	Q969Q0	12 kDa	11	11	6	9	11	9	9	8	10	-0.141	1
SRPX	Sushi repeat-containing protein SRPX	P78539	52 kDa	0	0	0	28	35	25	0	0	0	-3.605	0
ITGB1	Integrin beta-1	P05556	88 kDa	5	6	7	9	8	12	11	15	12	0.207	0.959287
THBS3	Thrombospondin-3	P49746 (+2)	104 kDa	10	10	7	11	11	8	10	11	7	-0.133	1
FASN	Fatty acid synthase	P49327	273 kDa	3	0	4	13	4	19	11	11	19	0.048	0.999758
YBX1	Nuclease-sensitive element-binding protein 1	P67809	36 kDa	8	10	9	7	12	10	7	11	10	-0.115	1
TPM3	Tropomyosin alpha-3 chain	A0A087WWU8 (+3)	26 kDa	0	0	0	19	12	18	9	15	13	-0.345	0.561695
COL4A1	Collagen alpha-1(IV) chain	P02462 (+1)	161 kDa	12	12	10	6	5	5	12	11	9	0.652	0.233578
DDX17	Probable ATP-dependent RNA helicase DDX17	A0A1W2PQ51 (+3)	80 kDa	6	8	7	5	13	6	11	11	8	0.158	0.986434
NACA	Nascent polypeptide-associated complex subunit alpha	Q13765 (+3)	23 kDa	7	13	10	10	10	11	7	7	6	-0.526	0.37859
SPTBN2	Spectrin beta chain, non-erythrocytic 2	O15020	271 kDa	0	0	0	0	0	18	0	0	12	-0.448	0.936585
ITIH2	Inter-alpha (Globulin) inhibitor H2	A2RTY6 (+3)	106 kDa	11	9	9	8	8	7	8	9	8	0.009	0.999523
DDX5	ATP-dependent RNA helicase DDX5	B5BUE6 (+2)	69 kDa	6	7	7	7	12	5	8	9	7	-0.071	1
AHSG	Alpha-2-HS-glycoprotein	P02765 (+1)	39 kDa	8	10	9	6	9	10	6	10	9	-0.066	1
EEF1G	Elongation factor 1-gamma	P26641 (+1)	50 kDa	3	6	3	9	9	11	10	12	13	0.141	0.988203
CNP	2',3'-cyclic-nucleotide 3'-phosphodiesterase	P09543 (+1)	48 kDa	7	12	11	3	10	3	6	7	6	0.078	0.999414
HMGB1	High mobility group protein B1	P09429 (+1)	25 kDa	4	10	4	7	16	8	8	11	10	-0.141	1
RPL27A	60S ribosomal protein L27a	P46776 (+1)	17 kDa	6	9	6	7	11	8	6	9	8	-0.212	0.999935
H1FX	Histone H1x	Q92522	22 kDa	9	9	9	6	10	5	9	11	10	0.293	0.873035
KPRP	Keratinocyte proline-rich protein	Q5T749	64 kDa	14	0	4	10	0	5	21	3	10	0.695	0.091381
KRT78	Keratin, type II cytoskeletal 78	Q8N1N4	57 kDa	12	0	6	12	0	4	21	0	14	0.697	0.107818
AHNAK2	Protein AHNAK2	Q8IVF2	617 kDa	0	0	0	31	6	27	0	3	6	-1.967	0
COL4A2	Collagen alpha-2(IV) chain	P08572 (+2)	168 kDa	10	14	8	3	5	4	13	13	7	0.974	0.007991
H3F3B	Histone H3	B2R4P9 (+6)	15 kDa	5	6	6	8	10	9	9	8	9	-0.113	1
EIF4A1	Eukaryotic initiation factor 4A-I	P60842 (+1)	46 kDa	0	3	7	10	10	11	9	8	13	-0.111	1
DSG1	Desmoglein-1	Q02413	114 kDa	15	0	0	8	0	6	28	0	14	0.99	0.001103
RPL37	60S ribosomal protein L37	P61927 (+2)	11 kDa	0	0	0	0	0	0	0	15	0	1.838	0.025753
ISOC1	Isochorismatase domain-containing protein 1	Q96CN7	32 kDa	6	7	11	8	7	8	8	6	12	0.052	1
APP	Amyloid-beta A4 protein	P05067 (+5)	87 kDa	9	15	5	4	5	3	5	13	3	0.506	0.552165
FLOT1	Flotillin-1	O75955 (+1)	47 kDa	0	0	3	25	9	20	3	0	10	-1.41	0
APOH	Beta-2-glycoprotein 1	P02749 (+2)	38 kDa	8	10	7	7	9	6	6	6	6	-0.28	0.999957
CTSL2	Cathepsin L2, isoform CRA_a	A0A024R141 (+2)	37 kDa	11	13	13	5	6	3	8	8	6	0.381	0.764926
PFKP	ATP-dependent 6-phosphofructokinase, platelet type	Q01813	86 kDa	6	10	12	8	11	7	4	5	8	-0.527	0.441282
ARPC1B	Actin-related protein 2/3 complex subunit	A4D275 (+1)	41 kDa	3	5	5	11	5	11	8	5	12	-0.153	1
SEMA3E	Semaphorin-3E	O15041	89 kDa	13	15	10	1	5	1	8	6	9	1.184	0.017671
EIF4G1	Eukaryotic translation initiation factor 4 gamma 1	Q04637 (+7)	175 kDa	3	4	5	0	7	5	17	6	15	1.008	0.004096
PPFIBP1	Liprin-beta-1	Q86W92	114 kDa	0	0	0	15	6	15	8	8	16	-0.19	0.999994
FBLN1	Fibulin-1	P23142	77 kDa	12	11	10	3	6	1	4	10	4	0.526	0.650608
HPSE	Heparanase, isoform CRA_a	A0A024RDB8 (+2)	61 kDa	8	12	7	8	9	3	4	5	4	-0.497	0.780568
CPNE3	Copine-3	O75131 (+1)	60 kDa	12	9	9	4	7	4	5	8	5	0.117	0.997253
ESYT1	Extended synaptotagmin-1	Q9BSJ8 (+3)	123 kDa	9	10	8	6	6	5	8	9	3	0.103	0.998124
RPL29	60S ribosomal protein L29	A0A024R326 (+2)	18 kDa	8	8	7	5	9	6	6	9	8	0.058	1
TNS3	Tensin-3	Q68CZ2	155 kDa	0	0	0	22	9	24	3	7	5	-1.401	0
MYO1B	MYO1B variant protein	B0I1S9 (+2)	132 kDa	0	0	0	17	7	16	8	0	17	-0.513	0.262702
RPS26	40S ribosomal protein S26	A0A024RB14 (+1)	13 kDa	5	5	3	4	7	5	4	7	7	0.049	1
RPS15A	40S ribosomal protein S15a	P62244 (+1)	15 kDa	5	8	6	6	7	4	6	11	9	0.362	0.768689
RPL23	60S ribosomal protein L23	P62829 (+2)	15 kDa	5	7	7	7	8	5	7	11	8	0.214	0.964581
RAC1	Ras-related C3 botulinum toxin substrate 1	P63000 (+2)	21 kDa	8	9	10	4	7	4	7	10	9	0.5	0.501298
SEPT7	Septin-7	E7EPK1 (+7)	51 kDa	0	0	0	13	8	11	15	4	12	-0.089	1
RPL7A	60S ribosomal protein L7a	P62424	30 kDa	6	11	6	8	8	5	4	8	5	-0.294	0.999957
SNRPB	Small nuclear ribonucleoprotein-associated protein	B4DVS0 (+7)	24 kDa	6	5	11	6	7	6	7	5	7	-0.062	1
C3	Complement C3	P01024 (+1)	187 kDa	8	7	12	6	8	5	5	5	6	-0.238	0.99968
LGALS1	Galectin-1	P09382	15 kDa	3	2	6	7	9	7	6	10	8	-0.019	1
DSP	Desmoplakin	P15924	332 kDa	6	0	2	14	3	10	9	2	2	-0.82	0.029439
COL12A1	Collagen alpha-1(XII) chain	D6RGG3 (+1)	333 kDa	13	2	2	20	13	6	3	2	0	-2.002	1e-06
MCM3	DNA helicase (Fragment)	A0A0S2Z4T1 (+3)	91 kDa	4	7	6	5	6	6	7	8	8	0.255	0.961257
SERPIND1	Heparin cofactor 2	P05546 (+1)	57 kDa	7	8	8	5	5	5	5	5	7	0.064	1
RPS9	40S ribosomal protein S9	A0A024R4M0 (+1)	23 kDa	5	9	8	3	7	5	4	9	7	0.19	0.985457
PLAUR	Urokinase plasminogen activator surface receptor	Q03405	37 kDa	2	5	8	11	7	10	6	6	8	-0.418	0.732674
RPS3	40S ribosomal protein S3	P23396	27 kDa	3	6	8	8	5	6	7	7	8	0.094	0.998224
HNRNPC	Heterogeneous nuclear ribonucleoproteins C1/C2	B2R5W2 (+8)	32 kDa	5	8	5	6	9	7	6	8	6	-0.168	1
RPL10	60S ribosomal protein L10	P27635 (+2)	25 kDa	2	7	5	5	10	4	5	13	4	0.107	0.996561
RPL22	60S ribosomal protein L22	P35268 (+1)	15 kDa	6	7	9	4	10	6	5	9	6	-0.057	1
BDNF	Brain-derived neurotrophic factor	P23560 (+1)	28 kDa	7	11	7	2	5	4	6	7	7	0.542	0.625627
RPL5	Ribosomal protein L5	A2RUM7 (+3)	34 kDa	6	5	7	8	6	6	4	6	7	-0.247	0.99996
SEPT9	Septin 9, isoform CRA_a	A0A024R8V0 (+2)	64 kDa	0	0	0	8	8	9	14	4	14	0.184	0.979358
FLOT2	Flotillin-2	Q14254 (+1)	47 kDa	0	0	3	18	8	17	4	2	7	-1.28	3.1e-05
RPL4	60S ribosomal protein L4	P36578 (+1)	48 kDa	3	6	4	7	4	5	5	10	5	0.15	0.992438
RHOA	Transforming protein RhoA	P61586 (+2)	22 kDa	4	6	8	4	7	5	5	7	6	0.081	0.999542
CPNE1	Copine-1	B0QZ18 (+2)	60 kDa	7	9	7	3	0	4	7	7	6	0.904	0.152065
MYL6	Myosin light polypeptide 6	B7Z6Z4 (+5)	27 kDa	0	0	2	12	6	8	7	9	8	-0.144	1
RPS3A	40S ribosomal protein S3a	Q6NXR8	30 kDa	4	6	7	3	10	6	3	8	6	-0.191	1
EGFL7	EGF-like-domain, multiple 7, isoform CRA_b	A0A024R8F5 (+1)	30 kDa	9	9	8	3	3	2	4	8	7	0.844	0.263334
VDAC2	Voltage-dependent anion channel 2, isoform CRA_a	A0A024QZN9 (+3)	34 kDa	2	2	2	9	6	9	7	6	9	-0.179	1
ACLY	ATP-citrate synthase	P53396 (+3)	121 kDa	2	4	0	6	6	7	7	6	9	0.051	1
MYOF	Myoferlin	Q9NZM1	235 kDa	0	2	1	8	2	15	12	3	7	-0.192	1
DSG2	Desmoglein-2	Q14126	122 kDa	0	0	2	14	8	15	4	3	7	-1.045	0.001107
SNTB2	Beta-2-syntrophin	Q13425 (+1)	58 kDa	0	0	0	12	6	11	9	4	13	-0.184	0.999927
F13A1	Coagulation factor XIII A chain	P00488 (+2)	83 kDa	7	8	6	5	6	6	5	7	6	-0.032	1
CTHRC1	Collagen triple helix repeat-containing protein 1	Q96CG8	26 kDa	6	8	7	5	5	6	6	6	5	-0.038	1
HBD	Hemoglobin delta Etolia variant (Fragment)	Q4F786	11 kDa	6	6	7	6	6	5	5	7	6	-0.012	0.999722
FLG2	Filaggrin-2	Q5D862	248 kDa	7	0	3	9	2	4	17	2	8	0.554	0.422441
RPL24	60S ribosomal protein L24	C9JNW5 (+3)	18 kDa	6	9	4	4	6	5	6	7	8	0.295	0.942919
BTF3	Transcription factor BTF3	P20290	22 kDa	5	6	8	3	6	5	5	8	6	0.252	0.975722
FBL	FBL protein (Fragment)	Q96BS4 (+5)	28 kDa	7	7	4	2	8	5	7	6	5	0.104	0.997868
TINAGL1	Tubulointerstitial nephritis antigen-like	Q9GZM7	52 kDa	8	7	7	2	4	2	5	10	4	0.863	0.219673
NONO	Non-POU domain-containing octamer-binding protein	Q15233 (+2)	54 kDa	2	2	3	5	7	8	12	4	8	0.108	0.996116
HNRPA1	Heterogeneous nuclear ribonucleoprotein A1	Q6IPF2 (+4)	34 kDa	0	3	1	2	13	4	10	6	7	0.145	0.992183
VDAC1	Voltage-dependent anion-selective channel protein 1	P21796 (+1)	31 kDa	0	0	0	15	3	17	3	2	10	-0.938	0.00251
PLS3	Plastin-3	P13797 (+2)	71 kDa	0	0	0	14	4	16	4	7	8	-0.675	0.108661
SQSTM1	Sequestosome-1	Q13501	48 kDa	0	0	0	10	7	13	5	8	10	-0.32	0.965236
ADAMTSL4	ADAMTS-like protein 4	Q6UY14	117 kDa	3	9	11	0	3	2	3	10	7	1.155	0.087443
RPL7	60S ribosomal protein L7	P18124 (+1)	29 kDa	4	5	6	4	4	4	5	7	6	0.355	0.915762
RPL8	60S ribosomal protein L8	P62917 (+1)	28 kDa	7	5	5	4	3	4	3	5	5	0.084	0.999937
SRP14	Signal recognition particle 14 kDa protein	P37108	15 kDa	7	7	6	3	5	3	4	9	5	0.436	0.804895
EIF3B	Eukaryotic translation initiation factor 3 subunit B	P55884 (+3)	92 kDa	2	3	0	5	8	5	13	4	7	0.23	0.973434
RPL30	60S ribosomal protein L30	P62888 (+2)	13 kDa	8	9	8	3	7	4	3	5	3	-0.297	0.999973
PRG4	Proteoglycan 4	Q92954 (+2)	151 kDa	6	7	6	5	6	5	5	6	4	-0.101	1
RPL34	60S ribosomal protein L34	P49207 (+1)	13 kDa	5	10	3	4	6	3	3	7	5	0.079	0.999859
YWHAZ	Epididymis luminal protein 4	D0PNI1 (+1)	28 kDa	3	0	3	6	7	6	7	8	7	0.113	0.996367
FBLN1	Fibulin-1	B1AHL2 (+1)	78 kDa	12	9	8	2	3	0	3	9	2	0.831	0.457527
KRT85	Keratin, type II cuticular Hb5	P78386	56 kDa	7	0	0	15	0	0	0	0	0	-1.997	0.006124
RAN	GTP-binding nuclear protein Ran	P62826 (+2)	24 kDa	2	6	7	6	8	3	6	5	5	-0.128	1
SNRPD1	Small nuclear ribonucleoprotein Sm D1	P62314	13 kDa	5	7	8	5	5	4	4	5	5	-0.082	1
HNRNPK	Heterogeneous nuclear ribonucleoprotein K	P61978 (+3)	51 kDa	0	3	6	2	9	7	5	6	7	-0.081	1
PPP1CA	Serine/threonine-protein phosphatase PP1-alpha catalytic subunit	P62136	38 kDa	1	1	0	7	2	7	5	6	6	-0.036	1
G3BP1	Ras GTPase-activating protein-binding protein 1	Q13283 (+2)	52 kDa	0	0	0	5	13	4	10	6	9	0.038	1
ZYX	ZYX protein (Fragment)	Q9BUS0	62 kDa	0	0	0	9	3	10	7	8	10	0.082	0.998354
PPP1CB	Serine/threonine-protein phosphatase PP1-beta catalytic subunit	P62140 (+1)	37 kDa	0	0	0	8	0	7	0	6	8	-0.117	1
ADAMTS15	A disintegrin and metalloproteinase with thrombospondin motifs 15	Q8TE58	103 kDa	0	0	0	11	17	13	0	0	0	-2.803	0
RPS2	40S ribosomal protein S2	P15880	31 kDa	5	7	7	4	5	4	5	7	5	0.191	0.988631
RPS14	40S ribosomal protein S14	P62263	16 kDa	3	4	5	3	6	4	4	6	5	0.05	1
CFL1	Cofilin-1	E9PK25 (+3)	23 kDa	2	3	5	6	6	6	4	9	7	0.038	1
KANK2	KN motif and ankyrin repeat domain-containing protein 2	Q63ZY3	91 kDa	0	0	0	5	7	16	3	5	6	-0.778	0.105961
RPL11	60S ribosomal protein L11	P62913 (+2)	20 kDa	5	5	3	3	6	3	4	5	3	-0.081	1
SYNCRIP	SYNCRIP protein (Fragment)	Q05CK9 (+1)	51 kDa	4	6	3	2	8	0	10	5	6	0.581	0.522519
IPO7	Importin-7	O95373	120 kDa	7	7	5	3	3	4	5	6	5	0.43	0.832254
RPL35	60S ribosomal protein L35	P42766	15 kDa	5	4	6	4	4	4	6	6	6	0.356	0.869245
SNRPD2	Small nuclear ribonucleoprotein Sm D2	P62316	14 kDa	4	7	7	4	5	4	4	6	5	0.06	1
HEL2	Epididymis luminal protein 2	V9HW98 (+3)	29 kDa	0	0	0	10	3	8	5	5	9	-0.162	1
ITSN1	Intersectin 1 short form variant 4	A7XZY7 (+6)	134 kDa	0	0	0	7	3	12	6	7	8	-0.119	1
EIF2S2	Eukaryotic translation initiation factor 2 beta	B5BU01 (+2)	38 kDa	3	3	3	5	6	2	10	6	4	0.4	0.791954
LTBP1	Latent-transforming growth factor beta-binding protein 1	Q14766	187 kDa	4	5	8	2	8	5	0	6	2	-0.617	0.732556
RPL18	60S ribosomal protein L18	Q07020 (+2)	22 kDa	5	5	5	3	5	2	6	6	6	0.527	0.655173
H2AFY	Core histone macro-H2A.1	O75367	40 kDa	3	0	0	10	7	9	3	5	1	-1.196	0.007328
DKC1	H/ACA ribonucleoprotein complex subunit 4	O60832	58 kDa	5	7	8	3	5	3	5	4	3	0.005	0.999526
UGDH	UDP-glucose 6-dehydrogenase	O60701	55 kDa	0	0	5	6	8	5	3	7	6	-0.242	0.999927
LTBP4	Latent-transforming growth factor beta-binding protein 4	Q8N2S1 (+1)	173 kDa	5	9	15	0	0	0	0	9	2	1.325	0.155869
NEDD4	E3 ubiquitin-protein ligase	A0A024R5S9	104 kDa	6	6	5	3	4	4	6	4	4	0.188	0.992875
RPL27	60S ribosomal protein L27	P61353 (+2)	16 kDa	4	6	3	3	2	3	4	2	4	0.166	0.997238
HGFAC	Hepatocyte growth factor activator	D6RAR4 (+1)	71 kDa	5	6	6	3	3	5	4	5	5	0.181	0.99212
MST1	Hepatocyte growth factor-like protein	G3XAK1 (+2)	82 kDa	6	6	6	3	6	3	3	5	4	-0.085	1
CSRP1	Cysteine and glycine-rich protein 1	P21291 (+1)	21 kDa	2	2	0	7	4	6	8	3	9	0.121	0.996047
PIP4K2A	Phosphatidylinositol 5-phosphate 4-kinase type-2 alpha	P48426	46 kDa	10	5	11	0	3	0	0	3	2	0.087	1
LIMA1	LIM domain and actin-binding protein 1	Q9UHB6 (+1)	85 kDa	0	0	0	13	2	10	7	4	6	-0.484	0.593076
RPL3	60S ribosomal protein L3	G5E9G0 (+3)	40 kDa	4	5	3	4	8	2	0	4	4	-0.527	0.923404
RPS4X	40S ribosomal protein S4	B2R491 (+3)	30 kDa	4	6	3	0	5	4	4	5	3	0.095	0.999588
CSNK2A1	Casein kinase II subunit alpha	E7EU96 (+2)	45 kDa	6	6	4	2	3	0	7	7	1	0.871	0.39382
JUP	Junction plakoglobin	P14923 (+2)	82 kDa	4	0	1	8	0	0	15	0	0	0.485	0.703109
ERBIN	Erbin	Q96RT1	158 kDa	0	0	0	12	3	13	2	2	5	-1.219	0.002495
CLEC3B	Tetranectin	P05452 (+2)	23 kDa	3	4	3	4	5	2	4	6	3	0.134	0.996936
MCM5	DNA replication licensing factor MCM5	P33992 (+3)	82 kDa	2	7	5	2	7	2	4	2	3	-0.309	0.999685
LDHA	L-lactate dehydrogenase A chain	P00338 (+1)	37 kDa	5	3	0	5	5	4	5	5	5	-0.022	0.999989
CAP1	Adenylyl cyclase-associated protein	D3DPU2 (+1)	52 kDa	0	2	3	12	2	9	4	2	6	-0.721	0.258089
TKT	Transketolase	P29401 (+3)	68 kDa	0	0	0	6	5	3	11	2	8	0.321	0.908235
CHST12	Carbohydrate sulfotransferase	A0A024R860 (+2)	48 kDa	7	8	7	0	3	0	4	8	2	0.987	0.217226
FERMT2	Fermitin family homolog 2	Q96AC1 (+1)	78 kDa	0	0	0	7	3	9	6	2	9	-0.212	1
HNRNPH1	Heterogeneous nuclear ribonucleoprotein H	E9PCY7 (+2)	47 kDa	0	0	0	7	6	6	5	4	7	-0.228	0.999965
DSC1	Desmocollin-1	Q08554 (+1)	100 kDa	8	0	0	4	0	0	13	0	9	1.263	0.012142
HNRPR	HNRPR protein (Fragment)	Q0VGD6 (+3)	68 kDa	0	0	5	0	7	0	6	6	0	0.321	0.968657
SERPINB12	Serpin B12	Q96P63	46 kDa	8	0	0	8	0	4	11	0	6	0.28	0.959604
CRISPLD1	Cysteine-rich secretory protein LCCL domain-containing 1	Q9H336	57 kDa	0	0	0	11	19	11	0	0	0	-2.853	0
PRSS12	Neurotrypsin	P56730	97 kDa	4	10	5	4	3	4	3	2	3	-0.419	0.999979
TPST1	Tyrosylprotein sulfotransferase 1, isoform CRA_a	A0A024RDK9 (+2)	42 kDa	7	9	8	0	3	0	2	6	0	0.579	0.88289
PPP1R12A	Protein phosphatase 1 regulatory subunit 12A	O14974 (+1)	115 kDa	0	0	0	8	6	9	8	3	5	-0.456	0.709605
NF2	Merlin	P35240 (+3)	70 kDa	3	4	5	2	4	3	3	5	7	0.426	0.864269
SFPQ	Splicing factor, proline- and glutamine-rich	P23246 (+2)	76 kDa	3	2	1	2	7	3	7	3	6	0.221	0.986833
TOR1B	Torsin-1B	O14657	38 kDa	4	9	5	2	3	2	3	7	3	0.58	0.707909
C5	Complement C5	P01031	188 kDa	7	3	8	3	2	0	4	3	2	0.363	0.980394
ST6GAL1	Beta-galactoside alpha-2,6-sialyltransferase 1	P15907	47 kDa	4	7	7	2	3	0	3	6	4	0.745	0.566331
WNT7B	Protein Wnt-7B	A8K0G1 (+2)	39 kDa	0	7	8	0	6	5	0	1	4	-0.824	0.423445
GAR1	H/ACA ribonucleoprotein complex subunit 1	Q9NY12 (+1)	22 kDa	0	3	0	0	2	0	0	2	0	-0.06	1
PABPC4	Polyadenylate-binding protein	B1ANR0 (+2)	68 kDa	0	0	0	0	10	0	0	0	0	-1.63	0.085618
RPL14	RPL14 protein	Q6IPH7	24 kDa	5	5	4	3	3	4	5	5	4	0.283	0.981539
B3GALT6	Beta-1,3-galactosyltransferase 6	Q96L58	37 kDa	4	4	4	4	3	5	3	5	4	-0.059	1
THBS4	Thrombospondin-4	P35443	106 kDa	4	5	4	3	4	3	2	4	4	-0.059	1
MINPP1	Multiple inositol polyphosphate phosphatase 1	Q9UNW1 (+1)	55 kDa	4	8	5	2	2	3	2	5	4	0.366	0.965011
RPS13	40S ribosomal protein S13	P62277	17 kDa	2	6	5	2	6	2	3	7	3	0.195	0.992401
RPS16	40S ribosomal protein S16	M0R210 (+1)	14 kDa	3	6	4	3	5	0	4	4	4	0.192	0.993593
RPS11	40S ribosomal protein S11	M0QZC5 (+1)	14 kDa	0	3	0	3	7	2	6	3	3	-0.046	1
PHLDB2	Pleckstrin homology-like domain family B member 2	Q86SQ0	142 kDa	0	0	0	5	4	12	4	3	4	-0.737	0.273034
EPRS	Bifunctional glutamate/proline--tRNA ligase	P07814	171 kDa	0	0	0	4	4	7	6	3	5	-0.152	1
HSP90B1	Endoplasmin	P14625 (+3)	92 kDa	5	6	5	0	0	0	0	5	5	1.28	0.243493
GCNT3	Glucosaminyl (N-acetyl) transferase 3, mucin type, isoform CRA_a	A0A024R5T9 (+2)	51 kDa	8	6	6	0	0	0	1	7	3	1.319	0.216205
XP32	Skin-specific protein 32	Q5T750	26 kDa	9	0	3	5	0	4	9	0	4	0.259	0.982726
SNRPD3	Small nuclear ribonucleoprotein Sm D3	P62318	14 kDa	4	4	4	3	4	3	4	4	4	0.113	0.99893
GNB1	Guanine nucleotide-binding protein G(I)/G(S)/G(T) subunit beta-1	P62873 (+2)	37 kDa	2	6	4	3	4	2	4	4	4	0.231	0.987656
OLFML3	Olfactomedin-like protein 3	B4DNG0 (+2)	39 kDa	4	5	5	3	5	3	2	5	3	-0.141	1
PRPF8	Pre-mRNA-processing-splicing factor 8	Q6P2Q9	274 kDa	2	7	5	2	4	0	6	6	2	0.647	0.570574
CTTN	Src substrate cortactin	Q14247 (+1)	62 kDa	0	0	0	6	2	9	3	5	9	-0.058	1
SEPT11	Septin-11	D6RER5 (+2)	50 kDa	0	0	0	6	2	6	4	3	8	-0.019	0.999854
TJP1	Tight junction protein ZO-1	Q07157 (+2)	195 kDa	0	0	0	11	3	12	3	1	0	-1.792	0.000484
PPFIA1	Liprin-alpha-1	Q13136	136 kDa	0	0	0	7	3	11	5	0	8	-0.485	0.740784
TJP2	Tight junction protein 2 (Zona occludens 2), isoform CRA_a	A0A024R233	134 kDa	0	0	0	7	7	12	4	0	4	-1.159	0.005556
LDHB	L-lactate dehydrogenase B chain	P07195 (+1)	37 kDa	4	3	3	5	3	5	4	4	4	-0.152	1
RPS18	40S ribosomal protein S18	P62269	18 kDa	3	4	4	3	3	3	5	6	2	0.326	0.974365
NOP56	NOP56 protein (Fragment)	A0PJ92 (+2)	50 kDa	3	4	6	3	8	2	2	3	3	-0.593	0.850497
HP1BP3	Heterochromatin protein 1-binding protein 3	Q5SSJ5	61 kDa	0	3	0	5	7	5	4	5	4	-0.341	0.99997
HNRNPM	Heterogeneous nuclear ribonucleoprotein M	A0A087X0X3 (+1)	78 kDa	0	3	0	4	5	4	3	8	4	0.059	1
HSPB1	Heat shock protein beta-1	P04792 (+1)	23 kDa	0	0	0	4	2	5	7	7	7	0.593	0.477215
GDF15	Growth/differentiation factor 15	Q99988	34 kDa	0	2	3	4	11	8	0	2	0	-1.893	0.001301
PRIC295	Peroxisome proliferator activated receptor interacting complex protein	E1NZA1 (+1)	293 kDa	0	0	0	6	2	5	8	2	6	0.144	0.995671
CCT4	T-complex protein 1 subunit delta	P50991 (+1)	58 kDa	4	3	5	3	2	5	4	4	4	0.153	0.995956
RPS25	40S ribosomal protein S25	P62851	14 kDa	4	3	4	1	4	2	2	7	3	0.424	0.912895
HNRNPD	Heterogeneous nuclear ribonucleoprotein D0	Q14103 (+7)	38 kDa	2	3	5	0	4	3	5	4	3	0.317	0.975626
TPI1	Triosephosphate isomerase	P60174 (+3)	31 kDa	0	5	4	0	3	4	4	7	4	0.531	0.78178
RPS7	40S ribosomal protein S7	P62081	22 kDa	3	6	4	0	6	2	0	2	4	-0.344	0.999766
TGFB1	Transforming growth factor beta-1	P01137 (+1)	44 kDa	6	6	2	5	0	2	3	3	2	-0.098	1
RPL28	60S ribosomal protein L28	H0YKD8 (+1)	19 kDa	1	3	2	3	3	3	4	4	4	0.212	0.992044
MPO	Myeloperoxidase	P05164	84 kDa	4	5	3	0	3	5	2	5	3	0.011	0.999591
LMO7	LIM domain only protein 7	Q8WWI1 (+7)	193 kDa	0	0	0	3	0	10	3	2	9	-0.062	1
ITGA3	Integrin alpha-3	P26006 (+2)	117 kDa	2	2	2	3	4	7	4	3	5	-0.242	1
MMP19	Matrix metalloproteinase-19	F8W1C3 (+1)	55 kDa	4	5	4	2	2	2	2	3	3	0.223	0.993983
FN1	Fibronectin 1, isoform CRA_n	A0A024R462 (+2)	259 kDa	3	1	8	6	2	3	2	0	2	-0.89	0.483845
ABCE1	ATP-binding cassette sub-family E member 1	P61221	67 kDa	6	3	5	2	2	0	3	4	5	0.875	0.487398
HAL	Histidine ammonia-lyase	P42357	73 kDa	0	0	7	0	2	4	4	4	7	0.718	0.537995
DPYSL2	Dihydropyrimidinase-related protein 2	Q16555 (+2)	62 kDa	0	1	2	2	2	4	7	6	5	0.763	0.422055
CHST11	Carbohydrate sulfotransferase 11	Q9NPF2 (+2)	42 kDa	4	3	6	0	0	0	1	4	2	0.855	0.770479
ARPC2	Actin-related protein 2/3 complex subunit 2	O15144 (+1)	34 kDa	0	0	2	5	0	6	6	2	8	0.219	0.984458
ERC1	ELKS/Rab6-interacting/CAST family member 1	G8JLD3 (+3)	125 kDa	0	0	0	5	4	7	4	5	6	-0.11	1
APEX1	DNA-(apurinic or apyrimidinic site) lyase	P27695 (+1)	36 kDa	0	0	0	7	8	2	7	4	3	-0.232	0.999654
VWA1	von Willebrand factor A domain-containing protein 1	Q6PCB0	47 kDa	7	6	6	0	0	0	4	7	2	1.449	0.119802
DDX1	ATP-dependent RNA helicase DDX1	A0A087X2G1 (+3)	74 kDa	0	0	0	2	4	2	12	2	5	0.798	0.264809
CNN3	Calponin-3	Q15417	36 kDa	0	0	0	6	2	5	5	6	3	0.033	0.999874
YWHAG	14-3-3 protein gamma	P61981	28 kDa	0	0	0	5	3	5	4	0	7	-0.187	1
APLP2	Amyloid-like protein 2	Q06481 (+4)	87 kDa	3	8	2	0	4	0	0	7	0	0.416	0.968354
KRT80	Keratin, type II cytoskeletal 80	Q6KB66	51 kDa	7	0	0	3	0	2	6	0	4	0.542	0.874792
DHX15	Pre-mRNA-splicing factor ATP-dependent RNA helicase DHX15	O43143 (+1)	91 kDa	2	2	2	2	7	3	3	3	4	-0.258	1
ITIH4	Inter-alpha-trypsin inhibitor heavy chain H4	Q14624 (+3)	103 kDa	3	4	3	0	4	0	3	4	3	0.467	0.900399
BRIX1	Ribosome biogenesis protein BRX1 homolog	Q8TDN6	41 kDa	3	5	3	4	5	0	0	0	0	-1.359	0.279743
TAGLN2	Transgelin-2	P37802 (+1)	22 kDa	2	0	4	3	4	4	2	6	4	0.036	0.999935
EPB41L2	Band 4.1-like protein 2	E9PII3 (+2)	79 kDa	2	3	6	5	0	3	3	3	5	0.125	0.998799
RSL1D1	Ribosomal L1 domain-containing protein 1	O76021	55 kDa	5	5	5	0	4	2	2	4	3	0.153	0.997747
TARS	Threonine--tRNA ligase, cytoplasmic	P26639 (+3)	83 kDa	2	0	0	7	3	5	1	0	4	-1.03	0.228666
LPP	LPP protein	B7ZLW0 (+1)	66 kDa	0	0	0	7	0	8	4	2	6	-0.408	0.999934
EPS15L1	Epidermal growth factor receptor substrate 15-like 1	Q9UBC2 (+3)	94 kDa	0	0	0	3	0	10	4	7	4	0.007	0.999606
PTBP1	Polypyrimidine tract binding protein 1, isoform CRA_b	A6NLN1 (+2)	57 kDa	2	4	4	3	3	3	3	4	4	0.135	0.997528
IGFBP2	Insulin-like growth factor-binding protein 2	C9JMY1 (+1)	20 kDa	2	4	3	2	5	4	2	4	2	-0.422	0.999978
RPL19	Ribosomal protein L19	J3KTE4 (+3)	23 kDa	2	3	3	3	4	4	3	4	3	-0.154	1
RPL18A	60S ribosomal protein L18a	Q02543 (+2)	21 kDa	3	5	2	2	4	2	3	5	3	0.249	0.988011
RCC2	Protein RCC2	Q9P258 (+2)	56 kDa	4	4	2	1	7	2	4	2	3	-0.187	1
RAP1B	Ras-related protein Rap-1b	P61224 (+2)	21 kDa	3	3	4	3	4	0	2	4	4	0.198	0.994431
EHD3	EH domain-containing protein 3	Q9NZN3	61 kDa	5	4	5	0	2	2	2	4	4	0.662	0.763727
PPIB	Peptidyl-prolyl cis-trans isomerase B	P23284 (+1)	24 kDa	4	3	3	2	0	0	4	5	2	0.98	0.449392
PCBP1	Poly(rC)-binding protein 1	Q15365 (+1)	37 kDa	0	0	0	4	4	6	3	3	5	-0.324	1
DDX21	Nucleolar RNA helicase 2	Q9NR30	87 kDa	3	4	3	2	3	2	3	3	3	0.174	0.996484
COL6A3	Collagen, type VI, alpha 3	D9ZGF2 (+1)	344 kDa	3	5	4	2	3	3	4	0	3	-0.059	1
SND1	Staphylococcal nuclease domain containing 1, isoform CRA_b	A0A140VK49 (+4)	102 kDa	0	0	2	2	2	3	3	3	6	0.501	0.880819
PXN	Paxillin	P49023 (+3)	65 kDa	0	0	0	5	3	4	2	8	4	0.062	1
GPATCH4	G patch domain-containing protein 4	Q5T3I0	50 kDa	9	12	4	0	0	0	0	0	0	-0.102	1
NUDT21	Nudix (Nucleoside diphosphate linked moiety X)-type motif 21, isoform CRA_a	A0A024R6W2 (+2)	26 kDa	3	2	1	3	2	2	4	3	3	0.273	0.988139
SBDS	Ribosome maturation protein SBDS	A0A087X020 (+2)	29 kDa	2	1	3	3	3	2	2	3	4	0.073	1
ABCF1	ABC50 protein	Q2L6I2 (+2)	92 kDa	3	4	0	2	7	2	3	0	2	-0.735	0.758094
COL6A1	Collagen alpha-1(VI) chain	A0A087X0S5 (+2)	108 kDa	3	4	4	3	3	2	0	2	3	-0.403	0.999496
RBMX	RNA-binding motif protein, X chromosome	P38159 (+2)	42 kDa	2	4	4	0	5	3	2	5	3	0.029	0.999774
YWHAQ	14-3-3 protein theta	P27348	28 kDa	0	0	0	3	3	3	3	5	5	0.258	0.985971
HNRNPF	Heterogeneous nuclear ribonucleoprotein F	P52597 (+2)	46 kDa	0	0	0	5	4	4	3	5	4	-0.164	1
PDLIM5	PDZ and LIM domain protein 5	Q96HC4	64 kDa	0	0	0	5	2	6	5	2	4	-0.239	1
FAK	Focal adhesion kinase isoform FAK-Del33	A0A059VC25 (+6)	116 kDa	0	0	0	6	0	8	3	0	3	-0.892	0.296041
ACTR3	Actin-related protein 3	P61158 (+1)	47 kDa	0	0	0	4	0	4	5	5	6	0.514	0.701282
CLIC1	Chloride intracellular channel protein	Q5SRT3 (+3)	27 kDa	3	2	3	3	2	3	3	5	3	0.256	0.987529
IGF2	Insulin-like growth factor II	P01344 (+2)	20 kDa	3	3	4	2	3	3	3	3	3	0.03	0.999749
HNRNPA2B1	Heterogeneous nuclear ribonucleoproteins A2/B1	P22626	37 kDa	1	3	1	3	2	2	3	5	4	0.5	0.84147
CILP	Cartilage intermediate layer protein 1	O75339	133 kDa	4	3	3	2	4	2	3	1	2	-0.367	0.999928
C8B	Complement component C8 beta chain	P07358 (+7)	67 kDa	3	3	0	3	2	2	4	3	3	0.283	0.986483
IGFBP3	Insulin-like growth factor-binding protein 3 (Fragment)	H0Y485 (+8)	17 kDa	0	3	2	0	5	0	0	3	0	-0.467	1
RPS17	40S ribosomal protein S17	P08708	16 kDa	3	3	5	0	4	0	3	4	0	0.213	0.994668
C1QTNF3	Complement C1q tumor necrosis factor-related protein 3	Q9BXJ4 (+2)	27 kDa	3	3	5	4	2	3	3	0	4	-0.231	1
TNFRSF6B	Tumor necrosis factor receptor superfamily member 6B	O95407 (+1)	33 kDa	0	6	6	0	3	3	0	5	1	-0.046	1
CHST7	Carbohydrate sulfotransferase 7	Q9NS84	54 kDa	4	3	6	0	0	0	0	4	2	0.845	0.670741
HDLBP	Vigilin	Q00341 (+1)	141 kDa	0	0	0	4	6	6	4	0	5	-0.562	0.74344
G3BP2	Ras GTPase-activating protein-binding protein 2	Q9UN86 (+3)	54 kDa	0	0	0	0	6	0	9	4	4	0.724	0.420385
PLS1	Plastin-1	Q14651	70 kDa	0	0	0	0	0	0	0	6	0	1.001	0.595814
SPON1	Spondin-1	Q9HCB6	91 kDa	3	4	4	1	3	2	2	3	3	0.204	0.995674
ITIH3	Inter-alpha-trypsin inhibitor heavy chain H3	A0A087WW43 (+3)	75 kDa	6	4	4	2	2	0	2	0	0	-0.286	1
CLU	Clusterin	P10909	52 kDa	4	5	4	0	0	0	0	5	0	0.831	0.775316
KCNAB2	KCNAB2 protein (Fragment)	Q6FG22 (+2)	39 kDa	0	5	3	0	3	0	0	4	2	0.255	0.993627
DNAJC8	DnaJ homolog subfamily C member 8	O75937	30 kDa	0	0	0	2	6	2	4	7	3	0.268	0.985286
ARSJ	Arylsulfatase J	Q5FYB0	67 kDa	3	4	4	0	3	0	2	4	3	0.546	0.892972
CENPV	Centromere protein V	Q7Z7K6	30 kDa	4	4	4	0	2	0	2	3	3	0.682	0.796869
NPM1	Nucleophosmin isoform 2 (Fragment)	A0A0S2Z491 (+2)	33 kDa	0	0	0	4	9	3	2	3	2	-0.932	0.254127
ILK	Integrin-linked protein kinase	Q13418 (+2)	51 kDa	0	0	0	5	2	4	4	4	2	-0.15	1
PARP1	Poly [ADP-ribose] polymerase	A0A024R3T8 (+3)	113 kDa	0	0	0	0	6	0	9	3	4	0.649	0.502429
LASP1	LIM and SH3 protein 1, isoform CRA_b	A0A024R1S8 (+1)	30 kDa	0	0	0	7	0	5	1	2	3	-0.914	0.381453
KPNB1	Importin subunit beta-1	Q14974 (+1)	97 kDa	0	0	0	3	2	6	5	0	5	-0.074	1
HK1	Hexokinase 1, isoform CRA_c	A0A024QZK7 (+5)	103 kDa	0	0	0	6	0	5	3	0	6	-0.262	1
CASP14	Caspase 14, apoptosis-related cysteine peptidase	B2CIS9 (+1)	28 kDa	4	0	0	0	0	0	12	0	7	1.941	0.013381
ARG1	Arginase-1	P05089	35 kDa	6	0	0	4	0	0	11	0	4	0.958	0.168068
APOE	Apolipoprotein E isoform 1 (Fragment)	A0A0S2Z3D5 (+2)	36 kDa	2	3	3	2	4	5	0	3	2	-0.738	0.619067
COL5A1	Collagen, type V, alpha 1, isoform CRA_a	A0A024R8E5 (+4)	184 kDa	3	5	2	0	2	2	2	6	2	0.693	0.69575
SERPINF1	Pigment epithelium-derived factor	P36955 (+1)	46 kDa	0	3	3	3	5	3	0	3	3	-0.558	0.997269
NPW	Neuropeptide W	Q8N729 (+1)	18 kDa	3	4	4	0	0	0	3	4	2	1.101	0.500483
RPF2	Ribosome production factor 2 homolog (Fragment)	Q5VXN0 (+2)	25 kDa	3	5	0	0	6	0	0	3	0	-0.557	0.999945
LGALS3	Galectin-3	P17931 (+5)	26 kDa	0	0	1	2	4	3	2	3	2	-0.303	1
ZFR	Zinc finger RNA binding protein	B2RNR6 (+1)	117 kDa	3	2	2	0	4	4	0	5	2	-0.197	1
IARS	Isoleucine--tRNA ligase, cytoplasmic	P41252 (+3)	145 kDa	0	2	0	4	4	3	5	3	3	-0.062	1
EBNA1BP2	EBNA1 binding protein 2	Q6IB29 (+2)	35 kDa	3	4	0	4	6	3	0	3	0	-1.07	0.290229
AURKB	Aurora kinase B (Fragment)	J3KTD6 (+2)	26 kDa	4	6	6	0	0	0	2	5	2	1.154	0.511702
CTNND1	Catenin delta-1	C9JZR2 (+1)	105 kDa	0	0	0	6	4	7	0	2	5	-0.887	0.213492
RTCB	tRNA-splicing ligase RtcB homolog	Q9Y3I0	55 kDa	0	2	0	0	5	0	4	6	4	0.667	0.517872
EHD2	EH-domain containing 2, isoform CRA_a	A0A024R0S6 (+2)	61 kDa	0	0	4	0	0	0	3	3	0	0.899	0.752516
TPM1	Tropomyosin 1 (Alpha), isoform CRA_m	H7BYY1	29 kDa	0	0	0	6	0	0	0	4	0	-0.422	0.999819
ARF4	ADP-ribosylation factor 4 (Fragment)	C9JPM4 (+1)	15 kDa	0	4	2	0	4	1	1	4	4	0.383	0.968674
GAL	Galanin peptides	P22466	13 kDa	2	4	3	0	2	0	2	3	3	0.635	0.860558
MEST	Mesoderm specific transcript homolog (Mouse)	A0A024R768 (+6)	39 kDa	2	3	4	2	1	3	0	3	0	-0.305	1
GSTA5	Glutathione S-transferase A5	Q7RTV2	26 kDa	0	1	0	0	1	0	0	0	0	-0.087	1
KPNA2	Importin subunit alpha	Q7Z726 (+2)	58 kDa	0	0	0	2	4	2	6	5	4	0.571	0.677981
DNM2	Dynamin-2	P50570	98 kDa	0	0	0	4	1	4	2	2	5	-0.11	1
CPZ	Carboxypeptidase Z	Q66K79	74 kDa	5	5	7	0	0	0	0	1	3	0.38	0.98993
PDLIM7	PDZ and LIM domain protein 7	Q9NR12	50 kDa	0	0	0	7	2	6	3	0	4	-0.731	0.448961
MPRIP	Myosin phosphatase Rho interacting protein	B9EGI2	118 kDa	0	0	0	7	0	10	0	0	2	-1.741	0.005716
RPL12	60S ribosomal protein L12	P30050	18 kDa	0	2	3	2	2	0	3	4	2	0.532	0.891195
EXT1	Exostosin-1	Q16394	86 kDa	6	3	2	3	1	2	2	0	0	-0.51	1
PRDX6	Peroxiredoxin-6	P30041 (+1)	25 kDa	2	2	2	5	2	0	2	3	0	-0.35	1
CAPZA1	F-actin-capping protein subunit alpha-1	P52907 (+2)	33 kDa	0	0	0	4	2	4	4	3	4	-0.004	0.999595
ATP5B	ATP synthase subunit beta, mitochondrial	P06576 (+2)	57 kDa	0	2	0	2	3	3	3	4	0	-0.071	1
STOM	Stomatin, isoform CRA_a	A0A024R882 (+3)	32 kDa	0	0	3	3	3	3	4	0	4	-0.086	1
EIF4B	Eukaryotic translation initiation factor 4B	P23588 (+4)	69 kDa	0	0	0	2	4	3	5	4	4	0.318	0.961888
PROS1	Protein S isoform 1 (Fragment)	A0A0S2Z4K3 (+3)	75 kDa	4	4	6	0	3	0	0	0	0	-0.765	0.999968
NEMF	Nuclear export mediator factor NEMF	O60524	123 kDa	0	0	0	0	5	0	9	0	5	0.696	0.512922
KRT33A	Keratin, type I cuticular Ha3-I	O76009	46 kDa	5	0	0	9	0	0	3	5	0	-0.324	0.999553
B4GALT4	Beta-1,4-galactosyltransferase 4	C9J3R8 (+3)	35 kDa	2	4	3	2	3	2	2	2	2	-0.227	1
PLA1A	Phospholipase A1 member A	G5E9W0 (+2)	48 kDa	3	3	3	3	3	0	2	2	2	-0.272	1
HLA-A	MHC class I antigen (Fragment)	A0A060GVB3 (+72)	31 kDa	2	0	2	4	3	3	2	2	0	-0.804	0.745176
MTHFD1	C-1-tetrahydrofolate synthase, cytoplasmic	F5H2F4 (+3)	111 kDa	0	0	0	3	2	3	5	2	4	0.302	0.979076
NME2	Nucleoside diphosphate kinase B	P22392 (+3)	17 kDa	0	0	0	4	0	2	3	3	0	-0.067	1
NSUN2	tRNA (cytosine(34)-C(5))-methyltransferase	Q08J23	86 kDa	0	0	0	0	4	3	3	4	2	0.034	0.999845
ATP5A1	ATP synthase subunit alpha, mitochondrial	P25705 (+1)	60 kDa	0	2	2	5	2	0	7	0	0	0.026	0.999627
DYNLL1	Dynein light chain 1, cytoplasmic	P63167 (+1)	10 kDa	0	0	0	2	2	4	3	3	4	0.135	0.998344
CCT6A	T-complex protein 1 subunit zeta	P40227 (+3)	58 kDa	0	0	2	0	0	3	4	0	5	0.622	0.807552
PSMD2	26S proteasome non-ATPase regulatory subunit 2	Q13200 (+3)	100 kDa	0	0	0	2	0	2	4	4	5	0.941	0.374932
PCBP2	Poly(rC)-binding protein 2	Q15366 (+3)	39 kDa	0	0	0	0	0	5	0	3	5	0.187	0.995726
ITGB3	Integrin beta-3	P05106 (+3)	87 kDa	0	0	0	2	2	4	3	3	7	0.467	0.875018
MYL12A	Myosin regulatory light chain 12A	J3QRS3 (+3)	20 kDa	0	0	0	4	3	4	3	4	3	-0.173	1
CAT	Catalase	P04040	60 kDa	4	0	0	3	0	3	5	0	5	0.355	0.968472
EIF3I	Eukaryotic translation initiation factor 3 subunit I	Q13347 (+2)	37 kDa	0	0	0	3	6	2	6	0	4	-0.089	1
CLTA	Clathrin light chain A	P09496	27 kDa	0	0	0	5	4	5	0	5	2	-0.664	0.757626
CAPRIN1	Caprin-1	Q14444	78 kDa	0	0	0	0	4	0	5	7	2	0.774	0.476122
SEPT8	Septin-8	A0A087X142 (+5)	49 kDa	0	0	0	0	0	5	0	0	0	-1.01	0.680641
DDX39B	Spliceosome RNA helicase DDX39B	Q5STU3	49 kDa	0	2	1	3	2	2	2	3	2	-0.117	1
CDC42	Cell division control protein 42 homolog	P60953 (+2)	21 kDa	0	3	3	2	3	2	2	0	2	-0.376	1
CPN1	Carboxypeptidase N catalytic chain	P15169	52 kDa	4	2	3	0	0	0	2	3	3	0.928	0.660549
MYBBP1A	Myb-binding protein 1A	Q9BQG0	149 kDa	2	3	2	0	1	2	0	5	2	0.621	0.888636
RPS20	40S ribosomal protein S20	P60866	13 kDa	0	3	3	0	0	0	1	3	3	0.867	0.731552
KIF2A	Kinesin-like protein KIF2A	O00139	80 kDa	0	2	0	0	4	0	5	0	3	0.392	0.97135
MGAT5	Alpha-1,6-mannosylglycoprotein 6-beta-N-acetylglucosaminyltransferase A	Q09328	85 kDa	6	4	1	0	0	0	2	3	0	0.685	0.926399
NAP1L1	Nucleosome assembly protein 1-like 1, isoform CRA_a	A0A024RBB7 (+12)	45 kDa	0	0	0	3	3	2	4	3	4	0.244	0.989232
COL5A2	Collagen alpha-2(V) chain	P05997 (+4)	145 kDa	2	5	1	0	3	0	3	4	0	0.45	0.957182
DDX48	DEAD (Asp-Glu-Ala-Asp) box polypeptide 48, isoform CRA_a	A0A024R8W0 (+1)	47 kDa	0	0	0	0	3	0	0	0	0	-0.694	0.999978
RPS27	40S ribosomal protein S27	P42677 (+3)	9 kDa	2	2	2	2	3	2	2	3	2	-0.075	1
CSNK1A1	Casein kinase I isoform alpha	P48729 (+3)	39 kDa	0	2	2	2	2	2	2	2	4	0.259	0.990124
ST13	ST13 protein (Fragment)	Q0IJ56 (+9)	35 kDa	3	3	3	0	3	2	0	2	2	-0.31	1
TIMP2	TIMP metallopeptidase inhibitor 2, isoform CRA_b	A0A024R8V7 (+2)	20 kDa	4	3	3	0	0	0	0	3	0	0.531	0.978471
GPRC5A	Retinoic acid-induced protein 3	Q8NFJ5 (+1)	40 kDa	0	0	0	3	3	5	0	0	2	-1.133	0.31372
CCT3	T-complex protein 1 subunit gamma	P49368 (+3)	61 kDa	0	0	0	2	1	3	3	0	5	0.361	0.978906
GC	Vitamin D-binding protein	P02774 (+3)	53 kDa	2	3	0	2	0	0	0	3	0	0.122	1
RPL35A	60S ribosomal protein L35a	P18077	13 kDa	2	2	3	2	2	0	2	3	0	0.103	1
PGK1	Phosphoglycerate kinase 1	P00558 (+1)	45 kDa	0	2	2	3	0	0	3	2	5	0.56	0.861097
RAB10	Ras-related protein Rab-10	P61026	23 kDa	0	0	0	2	1	3	4	1	4	0.356	0.984295
NT5E	5'-nucleotidase	P21589 (+3)	63 kDa	0	0	2	3	0	4	4	0	4	0.068	1
SNRPE	Small nuclear ribonucleoprotein E	P62304	11 kDa	0	3	3	0	2	0	2	3	3	0.688	0.80895
STON2	Stonin 2	Q6NT31 (+2)	101 kDa	0	0	0	3	2	4	2	4	5	0.114	0.999374
CAPZB	Capping protein (Actin filament) muscle Z-line, beta, isoform CRA_a	B1AK87 (+3)	29 kDa	0	0	0	2	4	2	3	3	3	0.042	0.999814
HRNR	Hornerin	Q86YZ3	282 kDa	0	0	3	5	0	3	5	0	3	-0.031	1
CCT5	T-complex protein 1 subunit epsilon	P48643 (+11)	60 kDa	0	0	0	0	2	0	0	3	0	0.113	1
RAI14	Ankycorbin	Q9P0K7	110 kDa	0	0	0	6	2	10	0	0	0	-2.045	0.007321
EIF5A2	Eukaryotic translation initiation factor 5A (Fragment)	C9J4W5 (+7)	13 kDa	0	0	0	2	3	3	2	2	2	-0.437	0.999989
MYADM	Myeloid-associated differentiation marker	Q96S97 (+6)	35 kDa	0	0	3	3	0	3	2	0	3	-0.239	1
SNRPF	Small nuclear ribonucleoprotein F	P62306	10 kDa	0	3	0	0	0	0	0	5	0	0.832	0.764573
XRCC6	X-ray repair cross-complementing protein 6	P12956 (+2)	70 kDa	0	2	2	0	3	0	1	3	3	0.279	0.992188
SEMA3F	Semaphorin-3F	C9JPG5 (+2)	77 kDa	3	4	4	0	0	2	2	2	0	0.071	0.999979
RASAL2	Ras GTPase-activating protein nGAP	Q9UJF2	129 kDa	0	0	0	3	1	6	3	2	2	-0.483	0.999944
LMNB1	Lamin-B1	P20700	66 kDa	0	0	0	4	2	3	4	1	2	-0.312	1
KIF5B	Kinesin-like protein	D3DRX6 (+2)	110 kDa	0	0	0	0	0	2	6	5	3	1.285	0.164837
DRIP4	Dopamine receptor interacting protein 4	Q4W4Y1 (+1)	96 kDa	0	0	0	4	3	5	1	0	4	-0.865	0.446097
SYNPO	SYNPO protein (Fragment)	A7MD96	95 kDa	0	0	0	3	0	3	0	0	4	-0.245	1
TGM3	Protein-glutamine gamma-glutamyltransferase E	Q08188	77 kDa	0	0	0	2	0	0	11	0	3	1.323	0.095472
TGM1	Protein-glutamine gamma-glutamyltransferase K	P22735 (+3)	90 kDa	2	0	0	4	0	0	8	0	0	0.464	0.930921
SVIL	Supervillin	O95425	248 kDa	0	0	0	4	0	4	2	0	8	0.161	0.995885
ANOS1	Anosmin-1	A0A1B0RPQ5 (+1)	76 kDa	0	0	0	5	6	6	0	0	0	-1.927	0.019118
RPL15	Ribosomal protein L15	A0A024R2Q4 (+2)	24 kDa	0	2	2	2	3	2	2	2	2	-0.273	1
SNRPA	U1 small nuclear ribonucleoprotein A	P09012 (+1)	31 kDa	0	2	2	0	2	0	2	2	2	0.371	0.987385
CAPNS1	Calpain small subunit 1 (Fragment)	A0A075B7C0 (+4)	22 kDa	0	0	0	3	0	0	0	4	3	0.42	0.977037
FBLN7	Fibulin-7	Q53RD9	47 kDa	2	3	4	0	0	0	0	1	0	-0.078	1
GALNT2	Polypeptide N-acetylgalactosaminyltransferase	A0A1L7NY41 (+4)	66 kDa	4	3	2	0	0	0	2	3	0	0.74	0.801253
TMOD3	Tropomodulin-3	Q9NYL9 (+1)	40 kDa	0	0	0	5	0	2	2	4	3	0.055	0.999995
TES	Testin	Q9UGI8 (+2)	48 kDa	0	0	0	3	0	4	3	0	6	0.174	0.99645
PRDX2	Peroxiredoxin-2	P32119 (+2)	22 kDa	0	0	0	4	0	0	4	0	5	0.464	0.93077
CSDE1	Cold shock domain containing E1, RNA-binding, isoform CRA_a	A0A024R0E2 (+3)	89 kDa	0	0	0	2	2	7	0	0	5	-0.537	0.999953
ITSN2	Intersectin-2	A0A087WVF7 (+3)	192 kDa	0	0	0	2	0	7	0	3	0	-0.794	0.730442
CFL2	Cofilin 2 (Muscle), isoform CRA_a	Q549N0 (+1)	19 kDa	0	0	0	0	0	0	0	5	3	1.145	0.494677
GSDMA	Gasdermin-A	Q96QA5	49 kDa	4	0	0	2	0	0	5	0	5	1.014	0.333779
DDX18	RNA helicase	A0A024RAH8 (+1)	75 kDa	8	6	3	0	0	0	0	0	0	-0.1	1
ETF1	Eukaryotic peptide chain release factor subunit 1	B7Z7P8 (+1)	47 kDa	0	0	0	3	2	1	2	0	1	-0.508	0.999965
CD44	CD44 antigen	P16070 (+3)	82 kDa	2	2	3	0	2	0	0	0	0	-0.415	1
CD9	Tetraspanin	A6NNI4 (+3)	18 kDa	0	0	3	0	0	0	0	0	0	-0.015	0.999519
PDCD10	Programmed cell death protein 10	Q9BUL8	25 kDa	0	2	2	2	2	2	2	2	2	-0.07	1
PDLIM1	PDZ and LIM domain protein 1	O00151 (+1)	36 kDa	0	0	0	2	0	2	3	3	2	0.42	0.977228
ARPC4-TTLL3	Actin-related protein 2/3 complex subunit 4	F8WCF6 (+1)	21 kDa	0	0	0	2	0	3	3	0	3	0.109	0.999937
RANBP5	RAN binding protein 5, isoform CRA_d	A0A024RDY0 (+2)	124 kDa	0	0	0	0	4	3	3	0	3	-0.223	1
SEPT10	Septin-10	Q9P0V9 (+5)	53 kDa	0	0	0	3	2	4	2	0	4	-0.329	1
HSPA9	Stress-70 protein, mitochondrial	P38646 (+3)	74 kDa	0	0	0	3	2	5	2	3	2	-0.44	0.999978
S100A10	Protein S100-A10	P60903 (+2)	11 kDa	0	0	0	3	0	3	3	3	2	0.036	0.99984
PLAT	Tissue-type plasminogen activator	P00750 (+2)	63 kDa	4	3	5	0	0	0	2	2	0	0.413	0.988286
SRP9	Signal recognition particle 9 kDa protein	P49458	10 kDa	0	4	2	0	3	0	0	3	2	0.121	1
GNB4	Guanine nucleotide-binding protein subunit beta-4	Q9HAV0	38 kDa	3	3	0	0	0	0	0	3	0	0.491	0.975255
HMGB2	High mobility group protein B2	P26583 (+1)	24 kDa	0	0	0	0	7	0	0	0	0	-1.348	0.331115
SERPINF2	Alpha-2-antiplasmin	A0A0G2JPA8 (+3)	48 kDa	0	0	2	0	0	0	1	0	0	-0.136	1
PPIC	Peptidyl-prolyl cis-trans isomerase C	P45877 (+1)	23 kDa	2	2	2	0	0	2	2	2	2	0.359	0.987724
DEK	Protein DEK	P35659	43 kDa	0	2	2	0	3	0	0	2	0	-0.302	1
ANXA5	Annexin	D6RBL5 (+2)	29 kDa	0	2	0	2	2	3	2	2	2	-0.306	1
AP2S1	AP complex subunit sigma	M0QYZ2 (+2)	19 kDa	2	0	3	0	0	0	0	2	0	0.355	0.993213
ITCH	E3 ubiquitin-protein ligase Itchy homolog	Q96J02 (+1)	103 kDa	4	0	0	0	2	0	2	2	0	0.096	1
ACTR2	Actin-related protein 2	P61160	45 kDa	0	0	0	0	0	4	0	3	5	0.338	0.982651
NMT1	Glycylpeptide N-tetradecanoyltransferase 1	P30419 (+1)	57 kDa	0	2	2	0	3	0	2	0	3	0.131	0.999715
EIF3S8	Eukaryotic translation initiation factor 3 subunit C	A0A024QYU9 (+6)	105 kDa	0	0	0	0	4	0	6	2	0	0.384	0.971137
TOP2A	DNA topoisomerase 2-alpha	P11388	174 kDa	0	0	0	2	4	0	7	0	0	0.183	0.996006
VDAC3	Voltage-dependent anion-selective channel protein 3	Q9Y277	31 kDa	0	0	0	4	0	4	0	0	3	-0.71	0.951154
SMOC1	SPARC related modular calcium binding 1, isoform CRA_b	A0A024R6E0 (+1)	48 kDa	0	0	0	3	6	3	0	0	0	-1.594	0.077535
KANK1	KN motif and ankyrin repeat domain-containing protein 1	Q14678 (+3)	147 kDa	0	0	0	0	0	6	0	0	0	-1.146	0.499796
APRT	Adenine phosphoribosyltransferase (Fragment)	H3BQB1 (+2)	18 kDa	2	0	3	0	0	0	0	3	2	0.724	0.898962
TGFB2	Transforming growth factor beta-2	P61812 (+1)	48 kDa	0	2	3	0	0	0	0	3	0	0.477	0.980865
AHCY	Adenosylhomocysteinase	P23526 (+1)	48 kDa	0	0	2	0	0	2	2	0	0	-0.118	1
S100A8	Protein S100-A8	P05109	11 kDa	2	2	0	2	0	0	3	2	0	0.397	0.984545
RPL21	60S ribosomal protein L21	P46778 (+1)	19 kDa	2	3	0	0	4	0	0	2	0	-0.471	0.999637
FGG	Fibrinogen gamma chain	P02679 (+3)	52 kDa	0	0	3	0	0	0	0	0	0	-0.033	0.999719
FGFRL1	Fibroblast growth factor receptor-like 1	Q8N441 (+1)	55 kDa	0	0	0	0	2	0	2	1	2	0.183	0.998924
NARS	Asparagine--tRNA ligase, cytoplasmic	O43776	63 kDa	2	3	2	0	0	0	2	2	0	0.448	0.985681
HNRNPAB	Heterogeneous nuclear ribonucleoprotein A/B	Q99729	36 kDa	0	0	0	2	2	2	0	2	2	-0.273	1
PFN1	Profilin OS	K7EJ44 (+1)	11 kDa	0	0	0	1	3	2	0	0	1	-0.833	0.986518
CCL20	C-C motif chemokine 20	P78556	11 kDa	2	0	1	0	0	0	0	0	0	-0.074	1
SRP72	Signal recognition particle subunit SRP72	O76094 (+1)	75 kDa	0	2	0	2	4	0	0	0	2	-0.702	0.99763
RARS	Arginine--tRNA ligase, cytoplasmic	P54136	75 kDa	0	0	0	4	0	2	3	0	3	-0.125	1
OGN	Osteoglycin (Osteoinductive factor, mimecan), isoform CRA_a	A8K0R3 (+3)	34 kDa	0	3	2	0	2	0	0	3	0	0.218	0.997256
GLUD1	Glutamate dehydrogenase 1, mitochondrial	P00367 (+5)	61 kDa	3	1	4	0	0	0	2	2	0	0.44	0.986017
WDR1	WD repeat-containing protein 1	O75083 (+4)	66 kDa	0	0	0	4	0	2	0	0	1	-1.028	0.827578
SUB1	Activated RNA polymerase II transcriptional coactivator p15	P53999 (+2)	14 kDa	0	0	0	2	7	0	2	0	0	-1.086	0.45072
PDIA3	Protein disulfide-isomerase A3	P30101 (+3)	57 kDa	0	0	0	0	2	0	0	5	2	0.713	0.779064
PDGFB	Platelet-derived growth factor subunit B	P01127 (+2)	27 kDa	0	0	0	3	4	5	0	0	0	-1.693	0.069985
KARS	Lysine--tRNA ligase	Q15046	68 kDa	0	0	0	0	4	0	4	0	3	0.238	0.991782
FEN1	Flap endonuclease 1	B4DWZ4 (+2)	39 kDa	0	0	0	0	2	0	4	3	0	0.701	0.784491
AKAP2	A-kinase anchor protein 2	Q9Y2D5 (+1)	95 kDa	0	0	0	2	0	6	0	0	3	-0.73	0.921292
LIMCH1	LIM and calponin homology domains-containing protein 1	Q9UPQ0 (+7)	122 kDa	0	0	0	4	0	7	0	0	2	-1.268	0.161741
DCXR	L-xylulose reductase (Fragment)	J3KS22 (+2)	24 kDa	2	2	2	0	0	0	2	2	0	0.536	0.977703
RPS19	40S ribosomal protein S19	B0ZBD0 (+2)	16 kDa	0	0	2	0	0	0	2	2	2	0.713	0.913763
ECM1	Extracellular matrix protein 1	Q16610 (+1)	61 kDa	3	2	0	0	0	0	3	2	2	0.794	0.833815
WNT5B	Protein Wnt-5b	Q9H1J7	40 kDa	0	2	2	3	3	2	0	0	0	-1.141	0.545953
PGD	6-phosphogluconate dehydrogenase, decarboxylating	P52209 (+1)	53 kDa	0	0	2	0	0	0	0	3	3	0.886	0.708831
PIP5K1A	Phosphatidylinositol 4-phosphate 5-kinase type-1 alpha	A6PW57 (+1)	61 kDa	2	2	2	0	0	0	2	0	3	0.783	0.873318
EGFR	Epidermal growth factor receptor	P00533 (+5)	134 kDa	0	0	0	2	3	4	0	0	0	-1.266	0.338026
BZW2	Basic leucine zipper and W2 domains 2, isoform CRA_a	A0A024RA42 (+6)	48 kDa	0	0	0	0	2	3	2	3	2	0.12	0.999737
DBN1	Drebrin 1, isoform CRA_d	B3KSQ7 (+1)	66 kDa	0	0	0	3	0	4	1	2	2	-0.564	0.999912
TP53I13	Tumor protein p53-inducible protein 13	Q8NBR0 (+1)	42 kDa	0	3	0	0	3	0	1	3	0	-0.078	1
DAB2IP	Disabled homolog 2-interacting protein (Fragment)	H0Y3A3 (+1)	118 kDa	0	0	0	0	0	4	0	2	3	-0.057	1
ABCF2	ATP-binding cassette, sub-family F (GCN20), member 2	A0A090N7X1 (+2)	71 kDa	0	0	0	0	3	0	6	0	4	0.775	0.58822
ZCCHC17	Nucleolar protein of 40 kDa	A0A087WXF8 (+3)	30 kDa	4	3	3	0	0	0	0	0	0	-0.152	1
G6PD	Glucose-6-phosphate 1-dehydrogenase	P11413 (+5)	59 kDa	0	0	0	0	2	2	0	2	2	-0.082	1
PHB2	Prohibitin-2	F5GY37 (+2)	30 kDa	0	0	0	2	0	0	2	2	2	0.297	0.992768
P4HB	Protein disulfide-isomerase	A0A024R8S5 (+6)	57 kDa	0	0	0	3	0	2	0	2	0	-0.548	0.999991
EIF3D	Eukaryotic translation initiation factor 3 subunit D	B4E1K8 (+1)	53 kDa	0	0	0	0	3	0	5	0	0	0.268	0.992738
PRNP	Major prion protein	A1YVW6 (+11)	28 kDa	0	3	0	0	1	2	0	2	0	-0.062	1
PRKAA1	5'-AMP-activated protein kinase catalytic subunit alpha-1	Q13131	64 kDa	0	0	0	2	2	2	0	0	0	-0.915	0.87118
EEF1D	Elongation factor 1-delta	A0A087X1X7 (+7)	69 kDa	0	0	0	2	0	3	2	2	2	-0.053	1
EPS15	Epidermal growth factor receptor substrate 15	B1AUU8 (+2)	84 kDa	0	0	0	2	3	4	0	0	2	-0.899	0.684085
TRIP6	Thyroid receptor-interacting protein 6	Q15654 (+2)	50 kDa	0	0	0	3	0	2	0	0	2	-0.492	0.999916
EIF4H	Eukaryotic translation initiation factor 4H	Q15056	27 kDa	0	0	0	0	4	2	0	3	2	-0.265	1
CYFIP1	Cytoplasmic FMR1-interacting protein 1	Q7L576 (+2)	145 kDa	0	0	0	2	2	2	0	0	2	-0.568	0.999995
NGF	Beta-nerve growth factor	P01138	27 kDa	3	2	3	0	0	0	0	3	0	0.392	0.988442
GNL3	Guanine nucleotide-binding protein-like 3	Q9BVP2	62 kDa	2	5	3	0	0	0	0	0	0	-0.164	1
DRG1	Developmentally-regulated GTP-binding protein 1	Q9Y295	41 kDa	0	0	0	0	3	0	5	0	2	0.453	0.967743
CXorf36	Deleted in autism-related protein 1	Q9H7Y0	49 kDa	2	0	0	0	0	0	0	0	0	-0.103	1
UPF1	Regulator of nonsense transcripts 1	Q92900 (+2)	124 kDa	0	0	0	0	5	0	2	0	2	-0.424	0.999494
ARHGEF2	Rho guanine nucleotide exchange factor 2	Q92974 (+2)	112 kDa	0	0	0	0	3	0	2	0	4	0.259	0.99303
NOV	Nephroblastoma overexpressed gene, isoform CRA_a	A0A024R9J4 (+2)	39 kDa	0	0	0	3	6	3	0	0	0	-1.601	0.09563
HLA-B	MHC class I antigen (Fragment)	A0A077YF27 (+33)	31 kDa	0	0	0	0	0	3	0	0	0	-0.662	0.999979
PAICS	Multifunctional protein ADE2	P22234 (+2)	47 kDa	0	0	2	2	0	0	2	0	0	-0.139	1
GANAB	Neutral alpha-glucosidase AB	Q14697 (+2)	107 kDa	2	0	1	0	0	0	0	2	0	0.244	0.998339
PURA	Transcriptional activator protein Pur-alpha	Q00577 (+4)	35 kDa	0	0	1	2	2	2	0	0	0	-0.914	0.906594
SREK1IP1	Protein SREK1IP1	Q8N9Q2	18 kDa	2	2	2	0	0	0	0	0	0	-0.083	1
S100A16	Protein S100-A16	Q96FQ6	12 kDa	0	0	0	0	0	3	2	2	0	-0.081	1
UBE2O	E2 ubiquitin-conjugating enzyme	sp|Q9C0C9|UBE2O_HUMAN	141 kDa	0	5	0	0	2	0	0	0	0	-0.474	1
LRPPRC	Leucine-rich PPR-motif containing	E5KNY5 (+1)	158 kDa	0	0	0	2	0	3	2	0	0	-0.486	0.999982
RPL13A	60S ribosomal protein L13a (Fragment)	M0QYS1 (+4)	24 kDa	0	2	0	0	2	0	0	0	2	-0.088	1
FGF2	Fibroblast growth factor	A0A087WUF6 (+3)	31 kDa	0	0	0	2	4	0	0	0	0	-1.019	0.754706
C1QL4	Complement C1q-like protein 4	Q86Z23	25 kDa	3	1	2	0	0	0	1	2	0	0.158	1
PSMA3	Proteasome subunit alpha type-3	P25788 (+2)	28 kDa	0	0	0	2	0	2	3	0	2	0.167	0.998665
PICALM	Phosphatidylinositol-binding clathrin assembly protein	Q13492 (+4)	71 kDa	0	0	0	2	0	3	0	2	2	-0.27	1
EHD4	EH-domain containing 4, isoform CRA_a	A0A024R9N6 (+2)	61 kDa	0	0	0	0	0	0	2	0	4	0.888	0.696462
TXN	Thioredoxin	H9ZYJ2 (+1)	12 kDa	0	0	0	0	0	0	3	0	0	0.487	0.983243
EPHA2	EPH receptor A2, isoform CRA_a	A0A024QZA8 (+1)	108 kDa	0	0	0	2	1	2	1	0	1	-0.644	0.999974
AFAP1	Actin filament-associated protein 1	Q8N556	81 kDa	0	0	0	1	0	5	0	0	2	-0.704	0.998998
VCP	Transitional endoplasmic reticulum ATPase	P55072 (+1)	89 kDa	0	0	0	0	0	2	0	4	2	0.462	0.970178
MDH2	Malate dehydrogenase	A0A024R4K3 (+4)	36 kDa	0	0	0	2	0	0	4	3	2	0.764	0.635069
AFP	Alpha-fetoprotein	P02771 (+3)	69 kDa	0	2	0	0	0	0	0	0	0	-0.15	1
PARVB	Beta-parvin	A0A087WZB5 (+1)	33 kDa	0	0	0	2	0	2	2	0	3	0.121	1
ARHGAP18	Rho GTPase-activating protein 18	Q8N392 (+1)	75 kDa	0	0	0	0	0	0	0	2	0	0.224	0.998338
CSTA	Cystatin-A	P01040	11 kDa	3	0	0	2	0	0	5	0	2	0.63	0.843716
LYN	Tyrosine-protein kinase Lyn	P07948 (+3)	59 kDa	0	0	0	0	0	2	0	0	3	0.198	0.998364
ALOX12B	Arachidonate 12-lipoxygenase, 12R-type	O75342	80 kDa	2	0	0	0	0	0	6	0	0	1.037	0.568936
RPL31	60S ribosomal protein L31	P62899 (+1)	14 kDa	0	0	0	0	2	0	0	2	0	-0.086	1
AP1G1	Adaptor-related protein complex 1, gamma 1 subunit	Q8IY97 (+3)	92 kDa	2	0	1	0	0	0	0	1	0	-0.086	1
GNAS	Guanine nucleotide-binding protein G(s) subunit alpha isoforms Xlas	Q5JWF2	111 kDa	0	0	0	0	0	0	2	0	2	0.47	0.983568
NFIC	Nuclear factor 1	A0A286YEX4 (+3)	58 kDa	0	0	2	0	0	0	0	1	0	-0.124	1
PLTP	Phospholipid transfer protein, isoform CRA_c	B3KUE5 (+2)	57 kDa	2	2	2	0	0	0	0	0	0	-0.03	0.999721
ELAVL1	ELAV-like protein 1	Q15717	36 kDa	0	0	2	0	3	0	0	0	0	-0.657	0.999987
AP3B1	AP-3 complex subunit beta-1	O00203 (+2)	121 kDa	0	0	3	0	0	0	2	0	2	0.414	0.989435
PGAM2	Phosphoglycerate mutase 2	P15259 (+7)	29 kDa	0	0	0	2	0	2	0	1	0	-0.624	1
MAGED2	Melanoma antigen family D, 2, isoform CRA_a	A0A024R9Y7 (+2)	65 kDa	0	0	0	0	0	0	0	1	0	-0.081	1
GSR	Glutathione reductase, mitochondrial	P00390 (+1)	56 kDa	2	1	2	0	0	0	2	0	0	0.259	0.997631
CHMP2A	Chromatin modifying protein 2A, isoform CRA_b	A0A024R4S0 (+3)	25 kDa	0	0	3	0	3	0	0	0	1	-0.727	0.999972
CAMK2D	Calcium/calmodulin-dependent protein kinase type II subunit delta	Q13557 (+5)	56 kDa	0	0	0	3	0	2	0	0	0	-0.889	0.944738
DNAJB11	DnaJ homolog subfamily B member 11	Q9UBS4	41 kDa	2	0	3	0	0	0	0	2	0	0.171	0.999763
ARHGEF7	Rho guanine nucleotide exchange factor (GEF) 7, isoform CRA_b	A0A024RDY9 (+2)	73 kDa	0	0	0	3	0	3	0	0	2	-0.62	0.999931
SNRPGP15	Putative small nuclear ribonucleoprotein G-like protein 15	A8MWD9 (+3)	9 kDa	0	1	0	0	0	1	0	2	0	0.192	0.999417
SETD3	Histone-lysine N-methyltransferase	A0A024R6K3 (+1)	67 kDa	2	0	0	0	0	0	3	0	2	0.648	0.93561
DSC3	Desmocollin 3, isoform CRA_b	A0A024RC29 (+2)	100 kDa	2	0	0	0	0	0	3	0	2	0.721	0.895594
PRPF19	Pre-mRNA-processing factor 19	Q9UMS4	55 kDa	0	0	0	1	0	0	4	0	1	0.611	0.943726
GPI	Glucose-6-phosphate isomerase (Fragment)	A0A0A0MTS2 (+3)	65 kDa	0	0	0	0	0	1	3	0	3	0.889	0.75363
AP3D1	AP-3 complex subunit delta-1	O14617	130 kDa	0	0	0	2	2	0	2	0	2	-0.055	1
MARS	Methionine--tRNA ligase, cytoplasmic	P56192 (+1)	101 kDa	0	0	0	2	2	1	0	0	0	-0.624	0.999999
B4GALT3	Beta-1,4-galactosyltransferase 3	O60512 (+3)	44 kDa	3	0	2	0	2	0	0	3	0	0.131	1
DARS	Aspartyl-tRNA synthetase, isoform CRA_b	D3DP78 (+2)	53 kDa	0	0	0	2	2	0	0	0	0	-0.665	0.999968
SF3B3	Splicing factor 3B subunit 3	Q15393 (+1)	136 kDa	0	0	0	0	0	2	1	0	0	-0.48	1
HSPD1	Heat shock 60kDa protein 1 (Chaperonin), isoform CRA_a	A0A024R3X4 (+3)	61 kDa	0	0	0	0	0	0	1	2	0	0.239	0.997947
CUL1	Cullin 1	A0A090N7U0 (+4)	90 kDa	0	0	4	0	0	0	0	0	0	-0.044	0.999836
LOR	Loricrin	P23490 (+1)	26 kDa	0	0	0	0	0	0	5	0	0	0.843	0.813219
HYOU1	Hypoxia up-regulated 1, isoform CRA_a	A0A024R3G0 (+7)	49 kDa	2	3	3	0	0	0	0	3	0	0.471	0.982917
CNOT1	CCR4-NOT transcription complex subunit 1	A5YKK6	267 kDa	0	0	0	3	0	4	0	0	2	-0.832	0.835323
MTCH2	Mitochondrial carrier homolog 2	Q9Y6C9 (+1)	33 kDa	0	0	0	4	0	3	0	0	0	-1.133	0.525146
RRP1	Ribosomal RNA processing protein 1 homolog A	P56182 (+2)	53 kDa	0	3	0	0	0	0	0	0	0	-0.144	1
FGFR2-AHCYL1	Adenosylhomocysteinase	V5YQL4	131 kDa	0	0	0	0	0	2	0	0	0	-0.435	1
RPL37A	60S ribosomal protein L37a	C9J4Z3 (+5)	8 kDa	0	0	0	0	0	0	0	0	1	-0.096	1
CLSTN1	Calsyntenin-1 (Fragment)	Q5SR54 (+2)	88 kDa	2	0	2	2	0	0	0	0	0	-0.377	1
RPL10A	60S ribosomal protein L10a	P62906 (+1)	25 kDa	0	0	0	0	0	0	0	3	0	0.485	0.982309
RUVBL2	RuvB-like 2	Q9Y230	51 kDa	0	0	0	0	0	2	0	0	2	-0.038	0.999854
EIF3E	Eukaryotic translation initiation factor 3 subunit E	B2R806 (+2)	52 kDa	0	0	0	0	0	0	2	3	2	0.746	0.850486
RPS5	Ribosomal protein S5, isoform CRA_a	A0A024R4Q8 (+4)	23 kDa	0	0	0	0	0	0	0	2	0	0.17	0.999906
RRS1	Ribosome biogenesis regulatory protein homolog	Q15050	41 kDa	2	0	0	0	2	0	0	0	0	-0.37	1
KIDINS220	Kinase D-interacting substrate of 220 kDa	Q9ULH0	197 kDa	0	0	0	2	0	4	0	0	2	-0.719	0.999766
BLMH	Bleomycin hydrolase	Q13867	53 kDa	0	0	0	2	0	0	4	0	2	0.541	0.943826
MTCL1	Microtubule cross-linking factor 1	Q9Y4B5	210 kDa	0	0	0	2	3	0	0	0	0	-0.853	0.99002
LMNB2	Lamin-B2	Q03252	70 kDa	0	0	0	0	0	2	3	0	0	0.187	0.998931
DHX36	ATP-dependent RNA helicase DHX36	Q9H2U1	115 kDa	0	0	0	0	3	2	2	0	1	-0.515	1
PYGL	Glycogen phosphorylase, liver form	P06737 (+2)	97 kDa	0	0	0	0	0	0	2	0	1	0.291	0.994485
NUMB	Numb homolog (Drosophila), isoform CRA_f	A0A024R681 (+4)	66 kDa	0	0	0	0	0	5	0	0	0	-1.064	0.606072
HTATIP2	Oxidoreductase HTATIP2	Q9BUP3	27 kDa	0	0	3	0	0	0	0	1	0	-0.134	1
CTSA	Lysosomal protective protein	P10619 (+4)	54 kDa	0	2	2	0	0	0	0	0	0	-0.199	1
CAD	CAD protein	F8VPD4 (+2)	236 kDa	0	0	0	2	0	2	0	0	3	-0.042	1
MARCKS	Myristoylated alanine-rich C-kinase substrate	P29966	32 kDa	0	2	0	0	0	0	0	0	0	-0.111	1
ADD1	Alpha-adducin	E7ENY0 (+2)	73 kDa	0	0	0	2	0	3	0	0	1	-0.836	0.957207
NAA15	N-alpha-acetyltransferase 15, NatA auxiliary subunit	A0A0B4J1W3 (+2)	101 kDa	0	0	2	0	2	0	1	0	1	-0.443	1
CNN2	Calponin	B4DDF4 (+5)	33 kDa	0	0	0	2	0	0	0	0	2	-0.074	1
CAPN2	Calpain-2 catalytic subunit	P17655 (+2)	80 kDa	1	0	0	0	0	2	0	0	0	-0.359	1
AZGP1	Zinc-alpha-2-glycoprotein	P25311 (+1)	34 kDa	0	0	0	0	0	0	4	0	1	0.632	0.944967
PDGFRL	Platelet-derived growth factor receptor-like protein	Q15198	42 kDa	0	0	0	2	4	0	0	0	0	-1.006	0.70855
EIF3L	Eukaryotic translation initiation factor 3 subunit L	B0QY89 (+2)	71 kDa	0	0	0	0	2	0	4	0	0	0.351	0.988862
SERPINB3	Serpin B3	P29508 (+1)	45 kDa	0	0	0	6	0	0	4	0	0	-0.386	0.999485
TSR1	Pre-rRNA-processing protein TSR1 homolog	Q2NL82	92 kDa	0	0	0	0	3	0	0	0	0	-0.601	0.99999
CD81	Tetraspanin	A0A024RCB7 (+7)	26 kDa	1	2	0	0	0	0	0	0	0	-0.041	0.999831
CS	Citrate synthase	A0A024RB75 (+4)	52 kDa	0	0	0	0	0	0	0	2	0	0.228	0.998646
PGM1	Phosphoglucomutase-1	P36871 (+1)	61 kDa	0	0	0	2	0	0	2	0	0	-0.156	1
DDX42	ATP-dependent RNA helicase DDX42	A0A0A0MSJ0 (+4)	78 kDa	0	0	0	0	2	0	2	0	0	-0.142	1
HGD	Homogentisate 1,2-dioxygenase	Q93099 (+1)	50 kDa	2	0	3	0	0	0	0	0	0	-0.08	1
C7	Complement component C7	P10643 (+2)	94 kDa	2	0	2	0	0	0	0	0	0	-0.121	1
SLC25A6	ADP/ATP translocase 3	P12236 (+2)	33 kDa	0	0	0	2	0	0	0	0	0	-0.417	1
MATN3	Matrilin-3	O15232 (+1)	53 kDa	1	2	1	0	0	0	0	0	1	-0.161	1
LRRC47	Leucine rich repeat containing 47, isoform CRA_a	A0A024R4G1 (+1)	63 kDa	0	0	0	0	2	0	2	2	0	0.056	0.999788
NOP58	Nucleolar protein 58	Q9Y2X3 (+1)	60 kDa	0	1	0	0	0	0	3	0	0	0.454	0.984781
DAPK3	Death-associated protein kinase 3	O43293 (+1)	53 kDa	0	0	0	0	0	2	0	0	4	0.317	0.992146
EIF1AX	Eukaryotic translation initiation factor 1A, X-chromosomal	P47813	16 kDa	0	0	0	0	2	0	0	4	0	0.337	0.989359
DNAJA1	DnaJ homolog subfamily A member 1	P31689	45 kDa	0	0	0	0	0	2	3	0	2	0.349	0.988037
TMEM2	Transmembrane protein 2, isoform CRA_b	A0A024R229 (+1)	154 kDa	0	0	0	3	2	0	0	0	0	-0.867	0.964829
SHC1	SHC-transforming protein 1	P29353 (+1)	63 kDa	0	0	0	0	0	0	0	2	3	0.624	0.935678
DNAJB4	DnaJ homolog subfamily B member 4	Q9UDY4 (+2)	38 kDa	0	0	0	0	2	0	0	0	3	0.129	0.999974
MYO18A	Unconventional myosin-XVIIIa	Q92614 (+4)	233 kDa	0	0	0	2	0	3	0	0	2	-0.526	1
CTSF	Cathepsin F	Q9UBX1	53 kDa	0	0	0	0	2	0	0	0	0	-0.371	1
PTP4A2	Protein tyrosine phosphatase type IVA 2	Q12974	19 kDa	0	0	2	0	0	0	0	0	0	-0.076	1
ANLN	Anillin	Q9NQW6 (+2)	124 kDa	0	3	0	0	2	0	0	0	0	-0.421	1
TGM2	Protein-glutamine gamma-glutamyltransferase 2	P21980 (+2)	77 kDa	0	0	0	3	3	0	0	0	0	-1.027	0.531533
AARS	Alanine--tRNA ligase, cytoplasmic	P49588	107 kDa	0	0	0	0	0	6	0	0	0	-1.165	0.472373
SPRR2E	Small proline-rich protein 2E	P22531 (+4)	8 kDa	0	0	0	5	0	0	3	0	0	-0.427	0.999707
UTP23	rRNA-processing protein UTP23 homolog	Q9BRU9	28 kDa	0	4	3	0	0	0	0	0	0	-0.183	1
COPA	Coatomer subunit alpha	P53621	138 kDa	0	0	0	0	0	0	0	2	0	0.138	0.999959
COL5A3	Collagen alpha-3(V) chain	P25940 (+1)	172 kDa	2	0	0	0	0	0	0	0	0	-0.122	1
SLC25A3	Phosphate carrier protein, mitochondrial	Q00325 (+6)	40 kDa	0	0	0	1	0	0	0	0	0	-0.005	0.999594
IGFALS	Insulin-like growth factor binding protein, acid labile subunit	Q8TAY0 (+1)	66 kDa	0	0	0	0	0	0	0	0	2	0.292	0.99486
JTV1	JTV1 gene, isoform CRA_a	A0A024QZY1 (+4)	35 kDa	0	0	0	0	0	0	0	1	0	-0.017	0.999486
FSTL3	Follistatin-like 3 (Secreted glycoprotein), isoform CRA_a	A0A024R1Y8 (+1)	28 kDa	0	2	0	0	0	0	0	0	0	-0.139	1
C9	Complement component C9	P02748 (+1)	63 kDa	2	0	2	0	0	0	0	0	0	-0.019	0.999561
ROCK2	Rho-associated protein kinase 2	O75116	161 kDa	0	0	0	0	1	1	0	0	0	-0.165	1
PI15	Peptidase inhibitor 15	O43692	29 kDa	2	0	0	0	0	0	0	0	0	-0.021	0.999628
CYCS	Cytochrome c (Fragment)	C9JFR7 (+2)	11 kDa	0	0	0	2	0	0	0	2	2	0.193	0.998612
DNMT1	DNA (cytosine-5)-methyltransferase	A0A024R7E3 (+3)	190 kDa	0	0	0	0	3	0	0	0	2	-0.376	1
BUB3	Mitotic checkpoint protein BUB3 (Fragment)	J3QT28 (+3)	32 kDa	0	0	0	0	0	0	0	0	2	0.213	0.998339
EIF2C2	eIF2C2 protein (Fragment)	A4FVC0 (+1)	91 kDa	0	2	0	0	0	0	0	0	0	-0.049	1
MATR3	Matrin-3	A8MXP9	100 kDa	0	0	0	0	2	0	0	0	0	-0.428	1
DDX6	Probable ATP-dependent RNA helicase DDX6	P26196 (+1)	54 kDa	0	0	0	0	2	0	2	0	0	-0.129	1
GGCT	Gamma-glutamylcyclotransferase	O75223 (+1)	21 kDa	0	0	0	2	0	0	3	0	2	0.376	0.985286
LIMD1	LIM domain-containing protein 1	C9JRJ5 (+1)	66 kDa	0	0	0	3	0	2	0	0	2	-0.554	0.999993
ATP1A1	Sodium/potassium-transporting ATPase subunit alpha-1	P05023 (+1)	113 kDa	0	0	0	2	2	3	0	0	0	-0.996	0.859701
FXR2	Fragile X mental retardation syndrome-related protein 2	P51116	74 kDa	0	0	0	0	3	2	0	0	2	-0.523	0.999997
PSMA6	Proteasome subunit alpha type-6	P60900 (+3)	27 kDa	0	0	0	0	0	2	2	0	3	0.373	0.988238
KIF14	Kinesin-like protein KIF14	Q15058	186 kDa	0	0	0	2	0	4	0	0	0	-1.004	0.764543
EIF2A	Eukaryotic translation initiation factor 2A	F8WAE5 (+1)	64 kDa	0	0	0	0	0	0	2	0	2	0.501	0.978194
FUS	RNA-binding protein FUS	P35637 (+7)	53 kDa	0	0	0	0	2	0	0	3	0	0.179	0.999201
MBTPS1	Membrane-bound transcription factor site-1 protease	Q14703 (+1)	118 kDa	0	3	3	0	0	0	0	0	0	-0.103	1
CELSR1	Cadherin EGF LAG seven-pass G-type receptor 1	Q9NYQ6	329 kDa	0	3	0	0	0	0	0	0	0	-0.145	1
CHCHD3	MICOS complex subunit	A4D1N4 (+2)	26 kDa	0	0	0	2	0	0	0	0	2	-0.096	1
RPL9	60S ribosomal protein L9 (Fragment)	E7ESE0 (+3)	19 kDa	0	0	0	0	2	0	0	0	0	-0.356	1
FGFBP1	Fibroblast growth factor-binding protein 1	Q14512	26 kDa	0	0	0	0	3	2	0	0	0	-0.808	0.987343
WNT5A	Protein Wnt-5a	P41221 (+2)	42 kDa	0	0	0	3	3	2	0	0	0	-1.175	0.427509
PALLD	Palladin	Q8WX93	151 kDa	0	0	0	2	0	2	0	0	0	-0.636	0.999989
TPP2	Tripeptidyl-peptidase 2	P29144 (+2)	138 kDa	0	4	3	0	0	0	0	0	0	0.027	0.999529
PAK4	p21(CDKN1A)-activated kinase 4, isoform CRA_a	A0A024R0J1 (+2)	64 kDa	0	0	0	0	0	0	3	0	4	0.936	0.613492
UPF2	Regulator of nonsense transcripts 2	Q9HAU5	148 kDa	0	0	0	0	4	0	2	0	0	-0.513	0.999997
SERPINE1	Plasminogen activator inhibitor 1	P05121 (+1)	45 kDa	0	2	2	0	0	0	0	0	0	-0.096	1
THRAP3	Thyroid hormone receptor-associated protein 3	Q9Y2W1	109 kDa	0	0	0	0	2	0	0	0	0	-0.474	1
DNAJA2	DnaJ (Hsp40) homolog, subfamily A, member 2, isoform CRA_a	A0A024R6S1 (+1)	46 kDa	0	0	0	0	0	0	0	0	2	0.304	0.995674
CHST3	Carbohydrate sulfotransferase 3	Q7LGC8	55 kDa	0	2	0	0	0	0	0	0	0	0.025	0.999517
PSMC2	26S proteasome regulatory subunit 7	A0A1W2PQS1 (+1)	45 kDa	0	0	0	0	2	0	0	0	0	-0.403	1
RPSA	40S ribosomal protein SA	P08865 (+3)	33 kDa	0	0	0	1	0	1	0	0	0	-0.117	1
NQO1	NAD(P)H dehydrogenase [quinone] 1	B4DLR8 (+3)	23 kDa	0	0	0	2	0	0	0	0	2	-0.122	1
ZNF185	Zinc finger protein 185	H7BZT5 (+1)	58 kDa	0	0	0	1	0	0	0	0	1	-0.124	1
CEP170	Centrosomal protein 170kDa	A6H8X9 (+2)	161 kDa	0	0	0	0	0	0	0	0	2	0.107	1
SARNP	SAP domain-containing ribonucleoprotein	F8VZQ9 (+3)	24 kDa	0	0	0	0	2	0	0	0	0	-0.357	1
CPSF7	Cleavage and polyadenylation specificity factor subunit 7	Q8N684 (+5)	52 kDa	0	0	0	0	0	0	3	0	0	0.441	0.984509
IMPDH2	Inosine-5'-monophosphate dehydrogenase 2	P12268 (+2)	56 kDa	0	0	0	0	2	0	0	0	0	-0.443	1
TIMP3	Metalloproteinase inhibitor 3	P35625 (+1)	24 kDa	0	3	0	0	0	0	0	0	0	-0.093	1
ADD2	Beta-adducin	P35612 (+1)	81 kDa	0	0	0	3	0	0	0	0	0	-0.634	0.999989
ANXA7	Annexin A7	P20073 (+6)	53 kDa	0	0	0	0	0	0	2	0	0	0.286	0.995746
TRIM25	Tripartite motif-containing 25, isoform CRA_a	D3DTY9 (+1)	48 kDa	0	0	0	0	0	2	0	0	0	-0.456	1
TNIK	TNIK protein	Q7Z4L4 (+1)	60 kDa	0	2	2	0	0	0	0	0	0	-0.092	1
CHPF2	Chondroitin sulfate glucuronyltransferase	Q9P2E5 (+2)	86 kDa	0	1	0	0	0	0	0	2	0	0.267	0.997223
CKAP5	Cytoskeleton-associated protein 5	Q14008	226 kDa	0	0	0	0	2	0	2	0	0	-0.054	1
CAVIN1	Caveolae-associated protein 1	Q6NZI2 (+3)	43 kDa	0	0	0	0	0	3	0	0	0	-0.675	0.999976
FXR1	Fragile X mental retardation autosomal homolog variant p2K	A0A0F7KYT8 (+9)	76 kDa	0	0	0	0	3	0	0	0	0	-0.693	0.999934
EIF4G2	Eukaryotic translation initiation factor 4 gamma 2	P78344 (+3)	102 kDa	0	0	0	0	2	0	2	0	0	-0.032	0.999695
SERPINA12	Serpin A12	Q8IW75	47 kDa	0	0	0	0	0	0	4	0	0	0.631	0.919431
BYSL	Bystin	Q13895	50 kDa	0	0	2	0	0	0	1	0	0	-0.165	1
F10	Coagulation factor X	P00742 (+1)	55 kDa	0	0	0	0	2	0	0	2	0	-0.096	1
BMP5	Bone morphogenetic protein 5	P22003 (+2)	52 kDa	0	2	0	0	0	0	0	0	0	-0.036	0.9997
LTBP3	LTBP3 protein	B9EG76 (+1)	123 kDa	0	2	0	0	0	0	0	2	0	0.264	0.996744
STC2	STC2 protein (Fragment)	Q6FHC9 (+3)	33 kDa	2	2	3	0	0	0	0	0	0	-0.033	0.999723
STAT3	Signal transducer and activator of transcription	B5BTZ6 (+1)	88 kDa	0	0	0	2	0	2	0	0	2	-0.372	1
CSK	Tyrosine-protein kinase CSK	P41240 (+6)	51 kDa	0	0	0	1	0	2	0	0	1	-0.433	1
NXF1	Nuclear RNA export factor 1	Q9UBU9	70 kDa	0	0	0	0	2	0	2	0	0	-0.055	1
GLT8D1	Glycosyltransferase 8 domain containing 1, isoform CRA_a	A0A024R313 (+1)	42 kDa	0	3	1	0	0	0	0	0	0	-0.139	1
ANXA6	Annexin (Fragment)	A0A0S2Z2Z6 (+3)	76 kDa	0	0	0	0	0	0	0	2	0	0.166	0.999746
WNT10B	Protein Wnt-10b	O00744	43 kDa	1	0	0	0	0	0	0	0	0	-0.154	1
PDIA6	Protein disulfide-isomerase A6	Q15084	48 kDa	0	0	0	0	0	0	0	2	0	0.257	0.997864
RPLP0	60S acidic ribosomal protein P0	A0A024RBS2 (+6)	34 kDa	0	0	0	0	0	0	0	2	0	0.253	0.996458
SLC3A2	4F2 cell-surface antigen heavy chain	P08195 (+4)	68 kDa	0	0	0	0	0	0	1	0	0	-0.183	1
STOML2	Stomatin-like protein 2, mitochondrial	A0A087WYB4 (+1)	33 kDa	0	0	0	0	0	0	0	2	0	0.165	0.999959
SERPINH1	Serpin H1	P50454 (+4)	46 kDa	0	2	0	0	0	0	0	0	0	-0.145	1
ACAT2	Acetyl-CoA acetyltransferase, cytosolic	Q9BWD1 (+2)	41 kDa	0	0	0	0	0	0	0	0	2	0.255	0.997234
SVEP1	Sushi, von Willebrand factor type A, EGF and pentraxin domain-containing protein 1	Q4LDE5 (+3)	390 kDa	2	0	2	0	0	0	0	0	0	-0.055	1
DNAJC16	DnaJ (Hsp40) homolog, subfamily C, member 16, isoform CRA_a	Q5TDG9 (+3)	69 kDa	0	2	2	0	0	0	0	0	0	-0.167	1
AGFG1	ArfGAP with FG repeats 1 isoform 4 (Fragment)	A0A0S2Z3Y3 (+5)	60 kDa	0	0	0	0	0	2	0	0	0	-0.446	1
PLBD1	Phospholipase B-like 1	Q6P4A8	63 kDa	0	0	0	2	0	0	1	0	0	-0.507	1
S100A9	Protein S100-A9	P06702 (+1)	13 kDa	0	0	0	0	0	0	2	0	0	0.198	0.99895
LTBP2	Latent-transforming growth factor beta-binding protein 2	G3V3X5 (+4)	190 kDa	0	0	0	2	2	0	0	0	0	-0.704	0.99998
GNG12	Guanine nucleotide-binding protein G(I)/G(S)/G(O) subunit gamma-12	Q9UBI6	8 kDa	0	2	0	0	0	0	0	2	0	0.327	0.994389
GPC1	Glypican-1	P35052	62 kDa	0	0	0	0	0	0	0	0	2	0.302	0.995752
DDX46	Probable ATP-dependent RNA helicase DDX46	A0A0C4DG89 (+2)	117 kDa	0	0	0	0	3	0	0	0	0	-0.69	0.999998
SCRIB	Protein scribble homolog	A0A0G2JMS7 (+3)	165 kDa	0	0	0	0	0	0	0	0	2	0.198	0.999398
CTSD	Cathepsin D	A0A1B0GV23 (+5)	44 kDa	0	0	0	0	0	0	3	0	0	0.457	0.979983
PDLIM2	PDZ and LIM domain protein 2	Q96JY6	37 kDa	0	0	0	2	0	3	0	0	0	-0.859	0.957621
RTRAF	RNA transcription, translation and transport factor protein	Q9Y224 (+2)	28 kDa	0	0	0	0	2	0	3	0	0	0.077	1
KLK7	Kallikrein 7 (Chymotryptic, stratum corneum), isoform CRA_b	A0A024R4H6 (+3)	28 kDa	0	0	0	0	0	0	2	0	0	0.203	0.999348
CDK11B	Cyclin-dependent kinase 11B	A0A0D9SEI3 (+14)	89 kDa	0	0	0	0	2	0	2	0	0	-0.088	1
MOB1B	MOB kinase activator 1B	Q7L9L4 (+1)	25 kDa	2	0	0	0	0	0	0	0	0	-0.16	1
CKAP4	Cytoskeleton-associated protein 4, isoform CRA_c	A0A024RBH2 (+4)	66 kDa	0	0	0	0	0	0	0	0	4	0.703	0.917013
DNAAF5	Dynein assembly factor 5, axonemal	Q86Y56	94 kDa	0	0	0	0	0	3	0	0	0	-0.641	0.999956
FGFBP3	Fibroblast growth factor-binding protein 3	Q8TAT2	28 kDa	0	0	2	0	0	0	0	0	0	-0.168	1
FCHO2	F-BAR domain only protein 2	H7BXJ4 (+1)	43 kDa	0	0	0	0	0	2	0	0	0	-0.462	1
ARHGEF1	Rho guanine nucleotide exchange factor 1 (Fragment)	M0QYC1	79 kDa	0	0	0	0	0	0	3	0	0	0.457	0.982549
CEMIP	Cell migration-inducing and hyaluronan-binding protein	Q8WUJ3	153 kDa	0	0	0	0	3	2	0	0	0	-0.838	0.988695
RPL36	60S ribosomal protein L36	Q9Y3U8	12 kDa	1	0	0	0	0	0	0	0	0	-0.098	1
AIMP1	Aminoacyl tRNA synthase complex-interacting multifunctional protein 1	Q12904	34 kDa	0	0	0	0	0	0	1	0	0	-0.053	1
RPS6	40S ribosomal protein S6	A2A3R5 (+3)	25 kDa	0	2	0	0	0	0	0	0	0	-0.096	1
NOTCH3	Neurogenic locus notch homolog protein 3 (Fragment)	M0R3C9 (+2)	134 kDa	0	0	2	0	0	0	0	0	0	-0.171	1
PEAK1	Pseudopodium-enriched atypical kinase 1	Q9H792	193 kDa	0	0	0	0	0	1	0	0	0	-0.105	1
EIF3G	Eukaryotic translation initiation factor 3 subunit G	A8K5K5 (+3)	36 kDa	0	0	0	0	0	0	0	0	2	0.206	0.998882
SNX6	Sorting nexin	A0A0A0MRI2 (+3)	48 kDa	0	0	0	0	0	0	0	0	2	0.214	0.998799
MCAM	Melanoma cell adhesion molecule, isoform CRA_a	A0A024R3I5 (+4)	72 kDa	0	0	0	0	0	0	0	0	2	0.177	0.999414
STRAP	Serine-threonine kinase receptor-associated protein	Q9Y3F4	38 kDa	0	0	0	0	0	0	0	0	2	0.19	0.999387
DLG1	Disks large homolog 1	A0A0C4DFT3 (+4)	100 kDa	0	0	0	0	0	0	2	0	0	0.241	0.997425
ITGA6	Integrin alpha-6	P23229	127 kDa	0	0	0	0	0	0	2	0	0	0.245	0.998146
RUVBL1	RuvB-like helicase (Fragment)	B5BUB1 (+1)	50 kDa	0	0	0	0	0	0	0	2	0	0.278	0.996688
NEDD4	E3 ubiquitin-protein ligase NEDD4	P46934	149 kDa	0	0	0	0	0	0	2	0	0	0.12	1
PIP	Prolactin-inducible protein	P12273	17 kDa	0	0	0	0	0	0	3	0	0	0.433	0.987027
SRSF7	Serine/arginine-rich-splicing factor 7	A0A0B4J1Z1 (+4)	16 kDa	0	2	0	0	2	0	0	0	0	-0.517	1
GIT2	ARF GTPase-activating protein GIT2	F8VXI9 (+1)	79 kDa	0	0	0	2	0	2	0	0	0	-0.663	0.999981
OGDH	2-oxoglutarate dehydrogenase, mitochondrial	A0A0D9SFS3 (+9)	113 kDa	0	0	0	0	0	2	0	0	0	-0.386	1
PSMC1	26S proteasome regulatory subunit 4	P62191 (+2)	49 kDa	0	0	0	0	0	0	0	2	0	0.197	0.999161
USP10	Ubiquitin carboxyl-terminal hydrolase 10	Q14694	87 kDa	0	0	0	0	2	0	0	0	0	-0.343	1
DIP2B	Disco-interacting protein 2 homolog B	Q9P265	171 kDa	2	0	0	0	0	0	0	0	0	-0.113	1
TNKS1BP1	Tankyrase 1 binding protein 1, 182kDa, isoform CRA_a	A0A024R542 (+1)	182 kDa	0	0	0	0	0	2	0	0	0	-0.458	1
FTH1	Ferritin	A0A024R525 (+6)	21 kDa	0	0	0	0	0	0	0	1	0	-0.058	1
NCCRP1	F-box only protein 50	Q6ZVX7	31 kDa	0	0	0	0	0	0	1	0	0	-0.159	1
RPN1	Dolichyl-diphosphooligosaccharide--protein glycosyltransferase subunit 1	Q6IBR0	69 kDa	0	0	0	0	0	0	2	0	0	0.236	0.998355
OLA1	Obg-like ATPase 1	J3KQ32 (+1)	47 kDa	0	2	0	0	0	0	0	0	0	-0.092	1
WNT9A	Protein Wnt-9A	D9ZGG3 (+1)	40 kDa	0	0	1	0	0	0	0	0	0	-0.102	1
STAT1	Signal transducer and activator of transcription	J3KPM9 (+1)	83 kDa	0	0	0	2	0	0	0	0	0	-0.389	1
MGST3	Microsomal glutathione S-transferase 3, isoform CRA_a	A0A024R8Z1 (+4)	17 kDa	0	0	0	0	0	0	0	0	2	0.332	0.994843
CDH1	Cadherin-1	A0A087WU43 (+11)	71 kDa	0	0	0	0	2	0	0	0	0	-0.414	1
RFLNB	Refilin-B	Q8N5W9	23 kDa	0	0	0	0	0	0	2	0	0	0.328	0.994023
CNTNAP1	Contactin-associated protein 1	K7EMM9 (+1)	83 kDa	0	0	0	0	2	0	0	0	0	-0.379	1
XRCC5	X-ray repair cross-complementing protein 5	P13010	83 kDa	0	2	0	0	0	0	0	0	0	-0.096	1
MYLK	Myosin light chain kinase, smooth muscle	Q15746	211 kDa	0	0	0	0	0	2	0	0	0	-0.467	1
IGFBP4	Insulin-like growth factor binding protein 4, isoform CRA_a	A0A024R1U8 (+1)	28 kDa	0	0	2	0	0	0	0	0	0	-0.051	0.999936
PKP1	Plakophilin 1 (Ectodermal dysplasia/skin fragility syndrome), isoform CRA_a	A0A024R952 (+1)	80 kDa	2	0	0	0	0	0	2	0	0	0.2	0.998944
MMTAG2	Multiple myeloma tumor-associated protein 2	Q9BU76	29 kDa	2	2	0	0	0	0	0	0	0	-0.081	1
CC2D1A	Coiled-coil and C2 domain-containing protein 1A	Q6P1N0	104 kDa	0	0	0	0	0	0	1	2	0	0.226	0.998465
CLIP1	CAP-Gly domain-containing linker protein 1	P30622 (+1)	162 kDa	0	0	0	0	0	0	2	0	1	0.182	0.999421
TOP1	Topoisomerase (DNA) I	B9EG90 (+1)	91 kDa	0	0	0	0	1	0	0	0	0	-0.076	1
NDNF	Protein NDNF	Q8TB73	65 kDa	0	0	0	2	0	0	0	0	0	-0.479	1
KIF2C	Kinesin-like protein KIF2C	Q99661 (+3)	81 kDa	0	0	0	0	2	0	0	0	0	-0.457	1
FHL2	Four and a half LIM domains protein 2	A0A0A0MSG2 (+7)	45 kDa	0	0	0	0	0	2	0	0	0	-0.453	1
SERBP1	SERPINE1 mRNA binding protein 1, isoform CRA_c	D3DQ69 (+4)	49 kDa	0	0	0	0	3	0	0	0	0	-0.668	0.99998
CORO1B	Coronin	A0A024R5K1 (+2)	54 kDa	0	0	0	0	0	2	0	0	0	-0.39	1
DIAPH1	Protein diaphanous homolog 1	A0A0G2JH68 (+5)	141 kDa	0	0	0	0	2	0	0	0	0	-0.39	1
UNC45A	Protein unc-45 homolog A	A0A1W2PNX8 (+1)	118 kDa	0	0	0	1	0	0	0	0	0	-0.148	1
SUPT16H	FACT complex subunit SPT16	Q9Y5B9	120 kDa	0	0	0	0	3	0	0	0	0	-0.702	0.999937
SSB	Autoantigen La (Fragment)	B5BUB5 (+2)	47 kDa	0	0	2	0	0	0	0	0	0	-0.059	1
GFPT1	Glutamine--fructose-6-phosphate aminotransferase [isomerizing] 1	Q06210	79 kDa	0	0	0	2	0	0	0	0	0	-0.445	1
SRP68	Signal recognition particle subunit SRP68	Q9UHB9	71 kDa	0	0	0	0	2	0	0	0	0	-0.364	1
MMP15	Matrix metallopeptidase 15 (Membrane-inserted), isoform CRA_a	A0A024R6U8 (+2)	76 kDa	0	0	1	0	0	0	0	0	0	-0.097	1
IGF2BP2	Insulin-like growth factor 2 mRNA-binding protein 2	F8W930 (+1)	67 kDa	0	0	0	0	0	0	0	0	2	0.187	0.999602
CCT8	CCT8 protein	Q7Z759	54 kDa	0	0	0	0	0	0	2	0	0	0.209	0.998879
DNAJB1	DnaJ homolog subfamily B member 1	P25685 (+2)	38 kDa	0	0	0	0	0	0	0	2	0	0.198	0.999375
SYNM	Desmuslin, isoform CRA_a	A0A075B7B1 (+1)	140 kDa	0	0	0	0	0	2	0	0	0	-0.399	1
DHX57	Putative ATP-dependent RNA helicase DHX57	Q6P158	156 kDa	0	0	0	0	0	0	2	0	0	0.175	0.999645
FTL	Ferritin light chain	P02792 (+1)	20 kDa	0	0	0	0	0	0	0	2	0	0.184	0.999762
DOCK7	Dedicator of cytokinesis protein 7	Q96N67	243 kDa	0	0	0	0	0	2	0	0	0	-0.371	1
MST4	Serine/threonine protein kinase MST4	Q499L9 (+3)	47 kDa	0	0	0	0	0	2	0	0	0	-0.476	1
TCOF1	Treacle protein	E7ETY2 (+2)	152 kDa	0	0	0	0	2	0	0	0	0	-0.433	1
IMMT	MICOS complex subunit MIC60	A0A087WYS0 (+7)	41 kDa	0	0	0	0	0	2	0	0	0	-0.356	1
PRPF4B	PRP4 pre-mRNA processing factor 4 homolog B (Yeast), isoform CRA_a	A0A024QZY5 (+2)	117 kDa	0	2	0	0	0	0	0	0	0	-0.17	1
ARHGAP5	Rho GTPase-activating protein 5	Q13017 (+1)	172 kDa	0	0	0	1	0	0	0	0	0	-0.007	0.999597
NUP155	Nucleoporin 155kDa, isoform CRA_a	A0A024R071 (+3)	155 kDa	0	0	0	0	0	3	0	0	0	-0.634	0.999973
CPA4	Carboxypeptidase A4	A4D1M3 (+1)	47 kDa	0	0	0	0	0	0	3	0	0	0.503	0.974617
S100A14	Protein S100-A14	Q9HCY8	12 kDa	0	0	0	0	0	0	2	0	0	0.271	0.997192
LAMP1	Lysosomal-associated membrane protein 1, isoform CRA_a	A0A024RDY3 (+2)	45 kDa	0	0	0	0	0	0	2	0	0	0.244	0.998295
CTNNA1	Catenin alpha-1	P35221 (+3)	100 kDa	0	0	0	0	0	2	0	0	0	-0.342	1
PCM1	PCM1 protein	A2RUU9 (+5)	210 kDa	0	0	0	0	0	2	0	0	0	-0.446	1
MRTO4	mRNA turnover protein 4 homolog	Q9UKD2 (+1)	28 kDa	0	0	0	0	0	0	0	2	0	0.193	0.999217
CXCL16	C-X-C motif chemokine 16	Q9H2A7	28 kDa	0	2	0	0	0	0	0	0	0	-0.027	0.999693
HNRNPH3	Heterogeneous nuclear ribonucleoprotein H3	P31942 (+2)	37 kDa	0	0	0	0	0	0	0	1	0	-0.052	1

## Sheet: S3 DU145 IACs Coverage
Supplementary Table S3: DU145 Integrin Adhesion Compexes (IACs) Coverage: Proteins that Overlap Between DU145 Mass Spectrometry (MS) Data (340 proteins that passed the threshold in DU145 P cells) and the Meta- and Consensus Adhesome and Matrisome
	Overlap
DU145 IACs (MS proteins that passed the threshold)	DU145 IACs & meta-adhesome	DU145 IACs & consensus adhesome	DU145 IACs & matrisome
A2M	ACLY	ACTN1	A2M
ACLY	ACTB	ACTN4	ADAMTS15
ACTB	ACTN1	ANXA1	AGRN
ACTN1	ACTN4	BRIX1	ANGPTL4
ACTN4	ACTR3	FAU	ANXA1
ACTR3	AHNAK	FERMT2	ANXA2
ADAMTS15	AHNAK2	FLNC	BDNF
AGRN	ALDOA	H1FX	BMP1
AHNAK	ANXA1	HP1BP3	BMPER
AHNAK2	ANXA2	ILK	CLEC3B
AHSG	AP2A1	IQGAP1	COCH
ALB	AP2A2	ITGAV	COL12A1
ALDOA	AP2B1	ITGB1	COL18A1
ANGPTL4	AP2M1	LASP1	COL4A1
ANOS1	APEX1	LPP	COL4A2
ANXA1	ARPC1B	PDLIM5	CRISPLD1
ANXA2	ARPC2	PDLIM7	CRISPLD2
AP2A1	BMP1	PLS3	CTGF
AP2A2	BRIX1	PXN	CTHRC1
AP2B1	C3	RPL23A	CYR61
AP2M1	CAP1	TLN1	EDIL3
APEX1	CAPZA1	TNS3	F13A1
APOE	CFL1	VCL	F2
APOH	CLTA	ZYX	FLG2
APP	CLTC	PTK2 (FAK)	GDF15
ARPC1B	CNN3		HABP2
ARPC2	COL12A1		HPSE
B3GALT6	COL18A1		HSPG2
BDNF	COL4A1		HTRA1
BMP1	COL4A2		IGFBP2
BMPER	CORO1C		ITIH2
BRIX1	CRISPLD2		LAMA1
BTF3	CSRP1		LAMA3
C3	CTGF		LAMA5
C3orf58	CTHRC1		LAMB1
C4A	CTNND1		LAMB2
CAP1	CTTN		LAMB3
CAPZA1	CYR61		LAMC1
CFL1	DDX17		LAMC2
CHST14	DDX3X		LGALS1
CLEC3B	DDX5		LOXL2
CLTA	DHX9		LTBP1
CLTC	DKK1		MATN2
CNN3	DNM2		MDK
COCH	DST		MFGE8
COL12A1	DYNC1H1		NID1
COL18A1	EBNA1BP2		NTN1
COL4A1	EEF1A1		NTN4
COL4A2	EEF2		PCOLCE2
CORO1C	EIF2S1		PDGFB
CPNE3	EIF2S2		PLAU
CRISPLD1	EIF2S3		PLG
CRISPLD2	EIF3B		POSTN
CSRP1	EIF4A1		PRG4
CTGF	ENO1		PRSS12
CTHRC1	EPRS		SEMA3C
CTNND1	ERC1		SERPINB12
CTSL2	ESYT1		SERPINC1
CTTN	EZR		SERPIND1
CYR61	FASN		SERPINE2
DDX17	FAU		SFRP1
DDX3X	FBL		SRPX
DDX5	FERMT2		TGFBI
DHX9	FERMT3		THBS1
DKK1	FLNA		THBS3
DNM2	FLNB		THSD4
DRIP4	FLNC		TNC
DSG1	FLOT1		VTN
DSG2	FLOT2		WNT7B
DSP	G3BP1		KAL1 (ANOS1)
DST	GDF15		CTSV (CTSL2)
DYNC1H1	H1F0
EBNA1BP2	H1FX
EDIL3	H2AFY
EEF1A1	HIST1H1B
EEF1A2	HIST1H1C
EEF1G	HIST1H1E
EEF2	HIST1H2BJ
EIF2S1	HK1
EIF2S2	HMGB1
EIF2S3	HNRNPC
EIF3A	HNRNPF
EIF3B	HNRNPH1
EIF4A1	HNRNPK
EIF4G1	HNRNPM
ENO1	HNRNPU
EPRS	HP1BP3
ERBIN	HSPA1A
ERC1	HSPA5
ESYT1	HSPA8
EZR	HSPB1
F13A1	HSPG2
F2	HTRA1
F5	IARS
FAK	IGFBP2
FASN	ILF2
FAU	ILF3
FBL	ILK
FERMT2	IQGAP1
FERMT3	ITGA3
FLG2	ITGAV
FLNA	ITGB1
FLNB	ITGB5
FLNC	ITSN1
FLOT1	KANK2
FLOT2	KRT1
G3BP1	KRT10
GAPDH	KRT18
GDF15	KRT19
GLG1	KRT2
H1F0	KRT5
H1FX	LAMA5
H2AFJ	LAMB1
H2AFY	LAMB2
H3F3B	LAMC1
HABP2	LASP1
HBA2	LDHA
HBD	LDHB
HDLBP	LGALS1
HEL2	LIMA1
HHIPL2	LMNA
HIST1H1B	LOXL2
HIST1H1C	LPP
HIST1H1E	LTBP1
HIST1H2BD	LUZP1
HIST1H2BJ	MACF1
HIST1H4H	MAP4
HK1	MATN2
HMGB1	MCM3
HNRNPC	MDK
HNRNPF	MFGE8
HNRNPH1	MPRIP
HNRNPK	MSN
HNRNPM	MYH10
HNRNPU	MYH14
HNRPA1	MYH9
HP1BP3	MYL12A
HPSE	MYL6
HSP90AA1	MYO1B
HSP90AB1	MYO1C
HSPA1A	MYOF
HSPA5	NACA
HSPA8	NCL
HSPB1	NID1
HSPG2	NONO
HTRA1	NPM1
IARS	NTN1
IGFBP2	NTN4
ILF2	PDLIM5
ILF3	PDLIM7
ILK	PFKP
IQGAP1	PHLDB2
ISOC1	PKM
ITGA3	PLEC
ITGAV	PLS3
ITGB1	POSTN
ITGB5	PPFIA1
ITIH2	PPFIBP1
ITSN1	PPIA
KANK2	PPP1CA
KPRP	PPP1CB
KRT1	PPP1R12A
KRT10	PRDX1
KRT14	PRSS12
KRT16	PRSS23
KRT18	PXN
KRT19	RAC1
KRT2	RAI14
KRT5	RDX
KRT6A	RHOA
KRT7	RPL10
KRT77	RPL17
KRT78	RPL19
KRT8	RPL22
KRT9	RPL23
LAMA1	RPL23A
LAMA3	RPL24
LAMA5	RPL26
LAMB1	RPL27A
LAMB2	RPL29
LAMB3	RPL32
LAMC1	RPL35
LAMC2	RPL4
LASP1	RPL5
LDHA	RPL6
LDHB	RPL7
LGALS1	RPL7A
LIMA1	RPL8
LIMCH1	RPS14
LMNA	RPS15A
LOXL2	RPS23
LPP	RPS24
LTBP1	RPS26
LUZP1	RPS4X
MACF1	RPS8
MAP4	SEMA3C
MATN2	SEPT11
MCM3	SEPT2
MDK	SEPT7
MFGE8	SEPT9
MPRIP	SERPINE2
MSN	SNRPB
MYH10	SNTB2
MYH14	SPTAN1
MYH9	SPTBN1
MYL12A	SQSTM1
MYL6	SVIL
MYO1B	TAGLN2
MYO1C	TARS
MYOF	TFPI
NACA	TFPI2
NCL	TGFBI
NEDD4	THBS1
NID1	THSD4
NONO	TJP1
NPM1	TJP2
NRP1	TKT
NTN1	TLN1
NTN4	TNC
PABPC1	TNS3
PAM	TPM3
PCBP1	TUBA1C
PCOLCE2	TUBB4B
PDGFB	UGDH
PDLIM5	UTRN
PDLIM7	VCL
PFKP	VDAC3
PHLDB2	VIM
PKM	YBX1
PLAU	YWHAG
PLAUR	YWHAZ
PLEC	ZYX
PLG	PDCD6IP (DRIP4)
PLS3	PTK2 (FAK)
POSTN	YWHAE (HEL2)
PPFIA1	HNRNPA1 (HNRPA1)
PPFIBP1	GCN1L1 (PRIC295)
PPIA
PPP1CA
PPP1CB
PPP1R12A
PRDX1
PRG4
PRIC295
PRSS12
PRSS23
PTPRF
PXN
QSCN6
RAC1
RAI14
RAN
RDX
RHOA
RPL10
RPL17
RPL19
RPL22
RPL23
RPL23A
RPL24
RPL26
RPL27A
RPL29
RPL3
RPL30
RPL32
RPL34
RPL35
RPL36AL
RPL4
RPL5
RPL6
RPL7
RPL7A
RPL8
RPS14
RPS15A
RPS2
RPS23
RPS24
RPS26
RPS27A
RPS3
RPS3A
RPS4X
RPS8
RPS9
SEMA3C
SEPT11
SEPT2
SEPT7
SEPT9
SERPINB12
SERPINC1
SERPIND1
SERPINE2
SFRP1
SNRPB
SNRPD1
SNRPD2
SNTB2
SPTAN1
SPTBN1
SQSTM1
SRPX
SVIL
TAGLN2
TARS
TFPI
TFPI2
TGFBI
THBS1
THBS3
THSD4
TJP1
TJP2
TKT
TLN1
TNC
TNS3
TPM3
TUBA1C
TUBB
TUBB4B
UGDH
UTRN
VCL
VDAC1
VDAC2
VDAC3
VIM
VTN
WNT7B
XP32
YBX1
YWHAG
YWHAZ
ZFR
ZYX

## Sheet: S4 DAVID GO Analysis All
Supplementary Table S4: DAVID Gene Ontology (GO) Analysis on Proteins Belonging to DU145 P Cells' Integrin Adhesion Complexes (IACs; Mass Spectrometry (MS) Data, 340 proteins that passed the threshold in DU145 P cells)
Proteins identified in the MS analysis of DU145 P cells' IACs were submitted to DAVID GO analysis. Significant terms using the GOTERM_CC_DIRECT category are reported. Significance was determined using a cut off of >2 protein per term, with an EASE value <0.05, and a Benjamini corrected P value <0.05.
Category	Gene Ontology Term	Count	Genes	Fold Enrichment	Benjamini corrected p-value
GOTERM_CC_DIRECT	GO:0070062~extracellular exosome	199	RPL4, APP, EIF4A1, RPL5, RPL30, RPL3, RPL34, COL12A1, ITSN1, ENO1, ACTB, RPS14, C4A, LGALS1, SNRPD2, CPNE3, ACTN1, RPL23, KRT2, RPL22, KRT1, KRT8, KRT7, ACTN4, KRT5, HSPG2, KRT9, MYL6, SFRP1, CRISPLD1, CRISPLD2, VDAC3, RPL24, TAGLN2, VDAC1, RPL26, EZR, TLN1, TARS1, KPRP, IQGAP1, GLG1, MYL12A, C3, LDHB, LDHA, APOH, PRDX1, PCBP1, CHST14, APOE, A2M, SPTBN1, H4C8, RDX, RPS26, HNRNPM, HNRNPK, FASN, HN…	5.39829	2.15878e-100
GOTERM_CC_DIRECT	GO:0005925~focal adhesion	92	ITGB1, YWHAE, RPL4, RPL5, NRP1, RPL30, RPL3, ITGB5, ARPC1B, CLTC, TNC, ILK, HSPB1, RPL8, ACTB, RPL6, RPL7, RPS4X, PPP1CB, RPS14, RPL7A, LASP1, CSRP1, MPRIP, PLAU, CFL1, PPFIA1, FLOT1, FLOT2, CPNE3, ITGAV, RAC1, TNS3, YWHAG, ACTR3, CAP1, RPS9, PDCD6IP, ANXA1, PPP1R12A, DST, RPS8, ITGA3, RPL23, ACTN1, RPL22, PLAUR, RPS3A, ACTN4, HSPG2, YWHAZ, RHOA, DNM2, CTTN, MYH9, PABPC1, EZR, TLN1, PPIA, PHLDB2,…	12.881	8.67548e-73
GOTERM_CC_DIRECT	GO:0022626~cytosolic ribosome	35	RPL4, RPL5, RPL30, RPL3, RPL32, RPL10, RPL34, RPL8, RPL6, RPL7, RPS4X, RPS14, RPL7A, RPS15A, RPS3, RPL35, RPS2, RPS27A, RPL17, GCN1, RPL19, RPS9, RPS8, RPL23, RPL22, RPL23A, RPS3A, EEF1A1, RPL27A, RPL24, RPL26, FAU, RPL29, RPS24, RPS23	22.8684	7.93876e-35
GOTERM_CC_DIRECT	GO:0005829~cytosol	201	RPL4, APP, EIF4A1, RPL5, RPL30, RPL3, RPL32, SERPINE2, RPL34, ITSN1, HNRNPU, ENO1, RPL8, ACTB, RPL6, RPL7, RPS14, LGALS1, MPRIP, SNRPD2, RPL36AL, SNRPD1, RPL35, CPNE3, CCN2, TNS3, DDX17, ACTN1, RPL23, KRT2, RPL22, KRT1, KRT8, KRT7, ACTN4, KRT5, KRT9, MYL6, SFRP1, RPL24, VDAC2, TAGLN2, RPL26, RPL29, EZR, TLN1, TARS1, DHX9, IQGAP1, MYL12A, LDHB, LDHA, PRDX1, PCBP1, MAP4, SPTBN1, BTF3, PTK2, RPS26, …	2.16978	4.56381e-33
GOTERM_CC_DIRECT	GO:0005576~extracellular region	112	APP, SERPINE2, COL12A1, TNC, F13A1, C4A, LGALS1, BMPER, PLAU, CCN2, CCN1, HABP2, ACTN1, KRT1, IGFBP2, ACTN4, HSPG2, ILF2, DKK1, EEF1A1, ACLY, FLG2, SFRP1, ILF3, COL4A2, CRISPLD1, COL4A1, CRISPLD2, ANOS1, HHIPL2, TAGLN2, TLN1, PPIA, VCL, HTRA1, PDGFB, NID1, LTBP1, C3, VTN, APOH, APOE, A2M, H4C8, HSPA8, BDNF, TFPI2, EEF2, BMP1, ALB, HPSE, HNRNPC, TGFBI, PAM, FERMT3, COL18A1, DDX3X, HSP90AB1, LAMC2,…	3.0753	1.84396e-26
GOTERM_CC_DIRECT	GO:0016020~membrane	146	RPL4, APP, EIF4A1, RPL5, RPL30, RPL32, TNC, HNRNPU, ENO1, RPL8, ACTB, RPL6, LOXL2, RPL7, FBL, RPS14, CFL1, RPL35, KRT6A, DDX17, RPS9, RPS8, KRT2, RPL23, KRT1, KRT5, HSPG2, ILF2, KRT9, EEF1A1, ACLY, ILF3, MYL6, COL4A2, COL4A1, NCL, VDAC3, RPL24, VDAC2, VDAC1, RPL26, EZR, RPL29, UTRN, PPIA, MACF1, DDX5, DHX9, PDGFB, NID1, GLG1, LDHB, LDHA, PCBP1, MYH14, CHST14, APOE, GCN1, H4C8, HSPA8, HSPA5, NONO,…	2.40229	3.68421e-25
GOTERM_CC_DIRECT	GO:1990904~ribonucleoprotein complex	36	RPL4, RPL5, DDX5, DHX9, HNRNPU, YBX1, IQGAP1, ACTB, RPL7, RPS4X, PCBP1, G3BP1, RPS3, HNRNPA1, DDX17, HSPA8, NPM1, RPS9, RPS8, RPL22, RPS3A, ACTN4, EEF2, ILF2, HNRNPM, ILF3, HNRNPK, EPRS1, HNRNPH1, NCL, HNRNPF, VIM, RPL26, PABPC1, GAPDH, HSPA1A	11.3343	1.45757e-24
GOTERM_CC_DIRECT	GO:0022625~cytosolic large ribosomal subunit	22	RPL4, RPL5, RPL30, RPL3, RPL32, RPL10, RPL23, RPL34, RPL22, RPL23A, RPL8, RPL6, RPL7, RPL7A, RPL36AL, RPL27A, RPL24, RPL35, RPL26, RPL29, RPL17, RPL19	21.5617	1.14569e-20
GOTERM_CC_DIRECT	GO:0005737~cytoplasm	180	RPL4, APP, EIF4A1, RPL5, RPL30, RPL3, RPL32, RPL34, ITSN1, CTNND1, HDLBP, ENO1, RPL8, ACTB, RPL6, RPL7, PPP1CB, RPS14, LGALS1, CFL1, PPFIA1, RPL35, PLS3, CPNE3, DDX17, RPS9, RPS8, LIMCH1, KRT2, ACTN1, RPL23, RPL22, KRT1, KRT8, KRT7, KRT5, ACTN4, EEF1A1, ACLY, FLG2, ILF3, NCL, EEF1A2, RPL24, RPL26, EZR, RPL29, UTRN, PPIA, SQSTM1, TARS1, VCL, SNRPB, KPRP, MACF1, DDX5, DHX9, PXN, PDGFB, IQGAP1, MYL1…	1.8871	1.48807e-20
GOTERM_CC_DIRECT	GO:0015629~actin cytoskeleton	36	MACF1, AHNAK, DHX9, ARPC1B, IQGAP1, NTN1, ACTB, CNN3, CORO1C, LIMA1, MPRIP, CFL1, FLNA, FLNB, PDLIM5, PDLIM7, ACTR3, SVIL, PPP1R12A, DST, TPM3, SEPTIN2, ACTN4, SEPTIN9, H1-0, MYO1B, MYO1C, ARPC2, CAPZA1, ZYX, MYH9, TAGLN2, HNRNPC, EZR, ALDOA, VCL	8.16242	8.48835e-20
GOTERM_CC_DIRECT	GO:0005840~ribosome	30	RPL4, RPL5, RPL3, RPL32, RPL10, RPL8, RPL6, RPS4X, RPS14, RPS15A, RPL36AL, RPS3, RPS2, RPS27A, GCN1, RPS9, RPS8, RPL23, RPL22, RPL23A, RPS3A, RPS26, EEF1A1, APEX1, RPL27A, RPL24, FAU, RPL29, RPS24, RPS23	10.1275	6.61304e-19
GOTERM_CC_DIRECT	GO:0005615~extracellular space	91	COL18A1, APP, NRP1, SERPINE2, COL12A1, TNC, F13A1, HSPB1, LAMC2, HMGB1, LAMC1, ENO1, CTSV, ACTB, LOXL2, C4A, LGALS1, BMPER, PLAU, CFL1, QSOX1, CCN2, HABP2, POSTN, ANXA1, ANXA2, AHSG, KRT2, ACTN1, KRT1, IGFBP2, KRT78, HBA2, ACTN4, F2, HSPG2, DKK1, YWHAZ, KRT9, F5, EEF1A1, SFRP1, COL4A2, CRISPLD1, COL4A1, CRISPLD2, H2BC11, ANOS1, ANGPTL4, EZR, MFGE8, ALDOA, DIPK2A, PPIA, LAMA5, SERPINB12, SEMA3C, L…	2.78008	5.14365e-18
GOTERM_CC_DIRECT	GO:0001725~stress fiber	21	TPM3, LIMCH1, ACTN1, PXN, ILK, ACTN4, SEPTIN9, LPP, MYL12A, SEPTIN11, PTK2, SEPTIN7, LIMA1, ZYX, MYH14, MYH9, FLNB, PDLIM5, MYH10, FERMT2, PDLIM7	17.4803	8.81158e-18
GOTERM_CC_DIRECT	GO:0005604~basement membrane	21	LAMA5, COL18A1, ANXA2, DST, LAMB2, LAMA1, LAMA3, ERBIN, TNC, LAMB1, LAMC2, LAMC1, NID1, HSPG2, NTN1, LOXL2, VTN, COL4A2, COL4A1, TGFBI, AGRN	13.2923	2.87307e-15
GOTERM_CC_DIRECT	GO:0005856~cytoskeleton	42	MACF1, PXN, HSPB1, SEPTIN11, GLG1, ACTB, CNN3, LASP1, FLNC, RAC1, SPTAN1, DSP, DST, TPM3, TUBB, KRT1, RDX, MSN, KRT77, KRT10, TUBB4B, SEPTIN9, RHOA, SEPTIN7, PTK2, KRT9, KRT19, KRT18, CTTN, KRT16, CAPZA1, KRT14, TAGLN2, VIM, EZR, UTRN, TLN1, FERMT2, VCL, RAI14, PLEC, SNTB2	4.57369	2.99058e-14
GOTERM_CC_DIRECT	GO:0005788~endoplasmic reticulum lumen	31	COL18A1, APP, ITIH2, SERPINC1, COL12A1, PDGFB, TNC, LAMC1, THBS1, LTBP1, PRSS23, C3, C4A, LGALS1, QSOX1, APOE, CCN1, HSPA5, SERPIND1, AHSG, LAMB2, BDNF, WNT7B, PLAUR, LAMB1, F2, F5, COL4A2, COL4A1, ALB, MFGE8	6.05693	2.23536e-13
GOTERM_CC_DIRECT	GO:0072562~blood microparticle	22	HSPA8, ITIH2, AHSG, SERPINC1, KRT1, F13A1, MSN, HBA2, PLG, HBD, F2, YWHAZ, ACTB, C3, C4A, VTN, ALB, ANGPTL4, APOE, A2M, HSPA1A	9.03259	1.39783e-12
GOTERM_CC_DIRECT	GO:0005938~cell cortex	23	DYNC1H1, DST, SEPTIN2, PXN, LAMC2, ENO1, IQGAP1, RHOA, PTK2, CORO1C, LASP1, MYO1C, CTTN, NCL, NEDD4, FLNA, FLNB, CCN2, RAC1, MYH10, SPTAN1, FERMT2, RAI14	7.76438	7.46925e-12
GOTERM_CC_DIRECT	GO:0031982~vesicle	23	ANXA1, ANXA2, AHNAK, MSN, YWHAZ, RHOA, ACTB, CORO1C, TUBA1C, MYO1B, MYL6, MYO1C, PKM, BMP1, CFL1, FLOT2, TAGLN2, EZR, TKT, RPS27A, GAPDH, PPIA, HSPA1A	7.67906	8.89465e-12
GOTERM_CC_DIRECT	GO:0022627~cytosolic small ribosomal subunit	14	RPS9, RPS8, HBA2, RPS3A, RPS4X, RPS26, RPS14, RPS15A, RPS3, RPS2, FAU, RPS27A, RPS24, RPS23	18.1001	1.12817e-11
GOTERM_CC_DIRECT	GO:0005912~adherens junction	23	DSP, ANXA1, ANXA2, LAMA3, RDX, CTNND1, MSN, ACTB, CNN3, PPP1CA, TJP1, KRT18, FLOT1, ZYX, FLOT2, MYH9, EZR, PDLIM5, TLN1, FERMT2, PDLIM7, VCL, TJP2	7.55453	1.12817e-11
GOTERM_CC_DIRECT	GO:0001533~cornified envelope	15	DSP, SERPINB12, ANXA1, ANXA2, KRT2, KRT1, HSPB1, KRT77, KRT10, FLG2, KRT16, NCL, KRT14, DSG1, DSG2	14.9421	2.13952e-11
GOTERM_CC_DIRECT	GO:0042995~cell projection	23	MACF1, SVIL, DST, ACTN1, RDX, ITSN1, PLAUR, ACTN4, RHOA, PTK2, TJP1, HNRNPK, ARPC2, MDK, RAC1, EZR, UTRN, PDLIM5, SPTAN1, TNS3, VCL, SPTBN1, FERMT3	6.91875	6.20207e-11
GOTERM_CC_DIRECT	GO:0098637~protein complex involved in cell-matrix adhesion	8	VTN, PLAU, LAMB2, LAMA1, PLAUR, LAMB1, LAMC1, NID1	54.0131	2.3452e-10
GOTERM_CC_DIRECT	GO:0042788~polysomal ribosome	11	BTF3, RPS26, RPL7A, RPL30, RPL32, DHX9, RPL24, RPL8, RPL6, RPS23, RPL19	20.8879	1.23996e-09
GOTERM_CC_DIRECT	GO:0031093~platelet alpha granule lumen	14	APP, AHSG, ACTN1, PDGFB, F13A1, PLG, ACTN4, THBS1, F5, ALB, QSOX1, A2M, ALDOA, FERMT3	12.5104	1.42218e-09
GOTERM_CC_DIRECT	GO:0045202~synapse	34	APP, RPL3, RPL32, RPL34, ITSN1, ACTB, CORO1C, RPS4X, C4A, RPL7A, RPS15A, ERC1, RPS27A, RPL19, RPS9, RPL23, RPS3A, EEF2, EIF2S2, EIF2S1, DNM2, RPS26, HNRNPM, ARPC2, HNRNPF, EEF1A2, RPL24, VDAC1, RPL26, UTRN, AGRN, RPS23, EIF3B, SNTB2	3.79083	2.43772e-09
GOTERM_CC_DIRECT	GO:0005882~intermediate filament	18	DSP, MACF1, DST, KRT2, KRT8, KRT7, KRT78, KRT5, KRT10, KRT9, KRT19, KRT18, KRT16, LMNA, KRT14, VIM, KRT6A, PLEC	7.86881	2.5223e-09
GOTERM_CC_DIRECT	GO:0042470~melanosome	16	ITGB1, YWHAE, HSPA8, HSP90AA1, HSP90AB1, PDCD6IP, HSPA5, ANXA2, CLTC, YWHAZ, FASN, PRDX1, FLOT1, RAC1, APOE, RAN	9.43918	2.5223e-09
GOTERM_CC_DIRECT	GO:0030864~cortical actin cytoskeleton	13	CAP1, ACTN1, RDX, ACTN4, IQGAP1, EEF1A1, LASP1, CTTN, FLOT1, FLOT2, UTRN, SPTAN1, SPTBN1	12.9499	4.58036e-09
GOTERM_CC_DIRECT	GO:0005903~brush border	13	ACTR3, ACTN1, ACTB, MYO1B, MYL6, MYO1C, MYH14, FLNA, MYH9, FLNB, EZR, VCL, PLEC	12.9499	4.58036e-09
GOTERM_CC_DIRECT	GO:0030027~lamellipodium	20	ITGB1, ACTR3, DDX3X, PXN, RDX, ITSN1, CTNND1, ILK, RHOA, ACTB, CORO1C, DNM2, CTTN, ARPC2, CFL1, FLOT1, FLOT2, PABPC1, RAC1, MYH10	6.2644	8.87608e-09
GOTERM_CC_DIRECT	GO:0015935~small ribosomal subunit	10	RPS26, RPS4X, NPM1, RPS9, RPS3, FAU, RPS2, RPS27A, RPS24, RPS23	20.2549	1.32579e-08
GOTERM_CC_DIRECT	GO:1904813~ficolin-1-rich granule lumen	16	HSPA8, HSP90AA1, DDX3X, HSP90AB1, KRT1, HMGB1, EEF2, ILF2, EEF1A1, ACLY, PKM, CRISPLD2, ALDOA, PPIA, VCL, HSPA1A	7.77788	3.44948e-08
GOTERM_CC_DIRECT	GO:0005634~nucleus	151	RPL4, APP, RPL5, RPL30, RPL3, CTNND1, HDLBP, HNRNPU, ENO1, ACTB, RPL6, LOXL2, RPL7, PPP1CB, FBL, SNRPD2, RPL36AL, SNRPD1, CFL1, CPNE3, KRT6A, DDX17, RPS9, RPS8, KRT2, ACTN1, RPL22, KRT1, KRT8, KRT7, KRT5, ACTN4, ILF2, KRT9, EEF1A1, FLG2, ILF3, NCL, VDAC3, VDAC2, VDAC1, PPIA, SNRPB, DDX5, DHX9, IQGAP1, MACROH2A1, LPP, LDHA, PRDX1, PCBP1, G3BP1, APOE, MYH10, SPTBN1, H4C8, BTF3, HSPA8, HSPA5, NONO, …	1.5027	8.37173e-08
GOTERM_CC_DIRECT	GO:0043034~costamere	8	SVIL, KRT19, AHNAK, AHNAK2, KRT8, FLNC, VCL, PLEC	27.0065	1.21684e-07
GOTERM_CC_DIRECT	GO:0005844~polysome	10	RPS4X, DHX9, RPS3, HDLBP, VIM, EEF2, MYH10, EIF2S1, GCN1, EIF4G1	15.5807	1.5379e-07
GOTERM_CC_DIRECT	GO:0098978~glutamatergic synapse	26	ITGB1, LAMA5, NRP1, CTNND1, PLG, SEPTIN11, ACTB, CNN3, FLOT1, FLNA, FLOT2, APOE, RAC1, AP2M1, SPTBN1, HSPA8, ITGA3, ACTN1, RPL22, ERBIN, AP2B1, YWHAZ, RHOA, DNM2, PPP1CA, ARPC2	3.70864	6.19341e-07
GOTERM_CC_DIRECT	GO:0030018~Z disc	15	PPP1R12A, DST, ACTN1, KRT8, HSPB1, ACTN4, MYL12A, KRT19, CSRP1, FLNA, FLNB, FLNC, PDLIM5, PDLIM7, PLEC	6.70199	7.52773e-07
GOTERM_CC_DIRECT	GO:0034774~secretory granule lumen	14	HSPA8, HSP90AA1, DDX3X, HSP90AB1, AHSG, HMGB1, EEF2, C3, EEF1A1, PKM, CRISPLD2, ALDOA, PPIA, VCL	7.33367	7.99726e-07
GOTERM_CC_DIRECT	GO:0031012~extracellular matrix	20	COL18A1, POSTN, AHSG, LAMA1, TFPI2, THBS1, LTBP1, GLG1, ADAMTS15, COL4A2, BMPER, COL4A1, CRISPLD2, ANOS1, TGFBI, HPSE, CCN2, APOE, CCN1, MATN2	4.69226	8.08518e-07
GOTERM_CC_DIRECT	GO:0032587~ruffle membrane	13	ITGB1, MACF1, RHOA, CORO1C, DNM2, EEF1A1, MYO1C, CFL1, RPS3, ITGAV, RAC1, EZR, TLN1	7.8212	1.28617e-06
GOTERM_CC_DIRECT	GO:0009986~cell surface	32	ITGB1, SRPX, APP, HSP90AB1, ITGB5, CTNND1, PDGFB, HNRNPU, PLG, HMGB1, ENO1, TFPI, THBS1, C3, ADAMTS15, PLAU, APOH, ITGAV, HSP90AA1, ANXA1, HSPA5, ANXA2, ITGA3, PLAUR, MSN, KRT10, SFRP1, ANOS1, DSG2, TLN1, PAM, FERMT2	2.95512	1.95802e-06
GOTERM_CC_DIRECT	GO:0032991~macromolecular complex	33	APP, RPL5, RPL3, HSP90AB1, RPL10, DHX9, CLTC, HNRNPU, LTBP1, ACTB, C3, PPFIA1, H3-3B, H4C8, NPM1, HSP90AA1, HSPA5, RPL23, TUBB, ACTN4, DNM2, TJP1, NEDD4, ALB, MYH9, HNRNPC, EZR, UTRN, PPIA, RAN, VCL, HSPA1A, SNTB2	2.85646	2.49697e-06
GOTERM_CC_DIRECT	GO:0045095~keratin filament	13	KRT2, KRT1, KRT8, KRT7, KRT78, KRT77, KRT5, KRT10, KRT9, KRT18, KRT16, KRT14, KRT6A	7.18128	3.03689e-06
GOTERM_CC_DIRECT	GO:0042383~sarcolemma	13	ITGB1, ANXA1, ANXA2, AHNAK, AHNAK2, KRT8, CORO1C, KRT19, FLOT1, FLNC, UTRN, VCL, PLEC	7.18128	3.03689e-06
GOTERM_CC_DIRECT	GO:0071013~catalytic step 2 spliceosome	12	HNRNPM, DDX5, HNRNPK, SNRPD2, HNRNPH1, SNRPD1, HNRNPF, HNRNPU, PABPC1, HNRNPC, HNRNPA1, SNRPB	7.92583	3.68911e-06
GOTERM_CC_DIRECT	GO:0071944~cell periphery	10	KRT19, MYO1B, KRT18, ITGA3, KRT14, RDX, MSN, EZR, AGRN, RHOA	9.49449	1.07437e-05
GOTERM_CC_DIRECT	GO:0031594~neuromuscular junction	11	ITGB1, LAMA5, APP, POSTN, SERPINE2, LAMB2, ITGA3, ERBIN, MYH9, LAMC1, UTRN	7.77223	1.58452e-05
GOTERM_CC_DIRECT	GO:0036464~cytoplasmic ribonucleoprotein granule	11	RPS4X, DHX9, NCL, PCBP1, TUBB, HNRNPU, RAC1, IQGAP1, PABPC1, RPL6, ACTB	7.34518	2.62153e-05
GOTERM_CC_DIRECT	GO:0032154~cleavage furrow	9	ITGB1, LIMA1, SVIL, SEPTIN2, RDX, MYH9, MYH10, RHOA, SEPTIN7	9.94332	3.15177e-05
GOTERM_CC_DIRECT	GO:0045334~clathrin-coated endocytic vesicle	7	CLTC, CLTA, AP2A1, AP2B1, AP2A2, AP2M1, DNM2	16.3597	3.34605e-05
GOTERM_CC_DIRECT	GO:0005730~nucleolus	48	RPL4, RPL5, DDX5, RPL3, DHX9, RPL34, MACROH2A1, H1-10, RPL7, RPS4X, PPP1CB, RPS14, FBL, RPL7A, RPS15A, RPS3, FLNA, RPL35, BRIX1, CPNE3, RPS27A, SPTBN1, RPL19, DDX17, HSPA8, NPM1, RPS9, PPP1R12A, RPS8, RPL23, RPL23A, RPS3A, ILF2, PPP1CA, H1-5, EEF1A1, HNRNPM, ILF3, EBNA1BP2, MYO1C, KRT18, APEX1, NCL, RPL26, RAN, RPS24, EIF3A, RPS23	2.05402	3.40248e-05
GOTERM_CC_DIRECT	GO:0032040~small-subunit processome	10	RPS4X, RPS14, FBL, RPS9, RPS15A, RPS8, RPS3A, RPS27A, RPS24, RPS23	8.10196	3.65441e-05
GOTERM_CC_DIRECT	GO:0000786~nucleosome	13	H4C8, H2BC5, HP1BP3, MACROH2A1, H1-0, H1-10, ACTB, H1-2, H1-5, H1-4, H2AJ, H2BC11, H3-3B	5.60242	3.65441e-05
GOTERM_CC_DIRECT	GO:0005884~actin filament	11	MYO1B, ANXA1, CTTN, TPM3, ACTN1, FLNA, PLS3, RAC1, IQGAP1, EZR, ACTB	6.75163	5.0534e-05
GOTERM_CC_DIRECT	GO:0043256~laminin complex	5	LAMB3, LAMB2, NTN4, LAMB1, LAMC1	33.7582	7.87768e-05
GOTERM_CC_DIRECT	GO:0030054~cell junction	16	DSP, MACF1, ITGB5, ACTN1, ERBIN, ACTN4, RHOA, TJP1, DSG2, CPNE3, UTRN, SPTAN1, FERMT2, SPTBN1, RAI14, SNTB2	4.08502	9.11832e-05
GOTERM_CC_DIRECT	GO:0002102~podosome	7	TJP1, SVIL, HNRNPK, CTTN, TNS3, VCL, FERMT3	13.2923	0.00010683
GOTERM_CC_DIRECT	GO:0036020~endolysosome membrane	6	CLTC, CLTA, AP2A1, AP2B1, AP2A2, AP2M1	18.2294	0.000130125
GOTERM_CC_DIRECT	GO:0005608~laminin-3 complex	4	LAMB2, LAMA1, LAMA3, LAMC1	60.7647	0.000151481
GOTERM_CC_DIRECT	GO:0005911~cell-cell junction	14	ACTR3, APP, LAMA1, ACTN1, PXN, CTNND1, KRT8, IQGAP1, ACTB, FLOT1, DSG1, FLNA, DSG2, VCL	4.4078	0.000165667
GOTERM_CC_DIRECT	GO:0005886~plasma membrane	125	APP, ITSN1, CTNND1, HDLBP, ENO1, ACTB, PPP1CB, C4A, RPL36AL, PLAU, PLS3, CPNE3, CCN2, AP2M1, ACTN1, KRT1, ACTN4, HSPG2, DKK1, EEF1A1, ACLY, SFRP1, ANOS1, VDAC1, EZR, TLN1, UTRN, PHLDB2, VCL, MACF1, PXN, HTRA1, IQGAP1, NID1, LPP, GLG1, C3, MAP4, APOE, SPTBN1, HSPA8, HSPA5, RDX, MSN, EEF2, PTK2, PPFIBP1, EPRS1, HNRNPF, FASN, TGFBI, PAM, FERMT2, ITGB1, YWHAE, NRP1, DDX3X, HSP90AB1, ITGB5, CLTC, ILK,…	1.39164	0.000186192
GOTERM_CC_DIRECT	GO:0001931~uropod	5	FLOT1, MYH9, MSN, FLOT2, EZR	25.3186	0.000265073
GOTERM_CC_DIRECT	GO:0001726~ruffle	10	ITGB1, LIMA1, MYO1C, CTTN, ACTN1, MYH9, IQGAP1, EZR, TLN1, PDLIM7	6.01631	0.000353618
GOTERM_CC_DIRECT	GO:0048471~perinuclear region of cytoplasm	29	ITGB1, APP, HSP90AB1, LAMC2, THBS3, LMNA, FLNA, FLOT2, CCN2, HSPA8, HSP90AA1, ITGA3, BDNF, MSN, LAMB1, ACTN4, SEPTIN9, PTK2, DNM2, MYO1B, KRT18, APEX1, NEDD4, MCM3, EZR, PAM, GAPDH, PLEC, HSPA1A	2.3371	0.000434832
GOTERM_CC_DIRECT	GO:0031252~cell leading edge	8	DDX3X, DST, ARPC2, MYH9, VIM, IQGAP1, PABPC1, PHLDB2	8.10196	0.000434832
GOTERM_CC_DIRECT	GO:1903561~extracellular vesicle	12	PKM, PDCD6IP, SERPINE2, COL12A1, CLTC, APOE, MFGE8, TUBB4B, SPTAN1, EDIL3, VCL, F5	4.67421	0.000434832
GOTERM_CC_DIRECT	GO:0030496~midbody	13	SVIL, HSPA5, ANXA2, SEPTIN2, RDX, CTNND1, HNRNPU, IQGAP1, RHOA, SEPTIN7, DNM2, MYH10, RAN	4.17958	0.000550126
GOTERM_CC_DIRECT	GO:0043197~dendritic spine	12	ITGB1, APP, CTTN, ACTN1, NEDD4, CTNND1, RAC1, PTK2, RHOA, SEPTIN11, CNN3, PPP1CA	4.41925	0.000701056
GOTERM_CC_DIRECT	GO:0016323~basolateral plasma membrane	15	DSP, HSP90AA1, ANXA1, HSP90AB1, ANXA2, ITGA3, PDGFB, ERBIN, MSN, AP2A1, IQGAP1, TJP1, FLOT1, FLOT2, EZR	3.49222	0.000846923
GOTERM_CC_DIRECT	GO:0030056~hemidesmosome	4	DST, LAMA3, ERBIN, PLEC	34.7227	0.00108243
GOTERM_CC_DIRECT	GO:0016459~myosin complex	7	MYL6, MYO1B, MYO1C, MYH9, MYH14, MYH10, MYL12A	8.34025	0.00132052
GOTERM_CC_DIRECT	GO:0045121~membrane raft	14	ITGB1, APP, ANXA2, AHNAK, TUBB, HK1, LDHB, TUBA1C, MYO1C, FLOT1, VDAC2, VDAC1, HPSE, VCL	3.41649	0.00184643
GOTERM_CC_DIRECT	GO:0016363~nuclear matrix	10	HNRNPM, KRT18, ANXA2, NONO, CFL1, LMNA, KRT8, HNRNPU, VIM, ACTB	4.71044	0.00201531
GOTERM_CC_DIRECT	GO:0030863~cortical cytoskeleton	5	CTTN, MYH9, FLNA, EZR, ACTB	13.8102	0.00289731
GOTERM_CC_DIRECT	GO:0005681~spliceosomal complex	10	HSPA8, HNRNPM, DDX5, HNRNPK, SNRPD2, SNRPD1, NCL, HNRNPC, HNRNPA1, SNRPB	4.43538	0.00306162
GOTERM_CC_DIRECT	GO:0015630~microtubule cytoskeleton	12	TUBA1C, DST, SEPTIN2, TUBB, MAP4, IQGAP1, SEPTIN9, TUBB4B, GAPDH, SPTAN1, SEPTIN11, SEPTIN7	3.68271	0.00307266
GOTERM_CC_DIRECT	GO:0030122~AP-2 adaptor complex	4	AP2A1, AP2B1, AP2A2, AP2M1	24.3059	0.00326053
GOTERM_CC_DIRECT	GO:0009898~cytoplasmic side of plasma membrane	9	MYH9, DSG1, AP2A1, AP2B1, IQGAP1, AP2A2, FERMT2, RHOA, AP2M1	4.88288	0.00349675
GOTERM_CC_DIRECT	GO:0098794~postsynapse	10	ERBIN, FLNA, AP2A1, AP2B1, RAC1, RPL8, AP2A2, RHOA, AP2M1, EIF4G1	4.2792	0.00375537
GOTERM_CC_DIRECT	GO:0043083~synaptic cleft	5	LAMA5, LAMB2, LAMC1, APOE, PRSS12	12.6593	0.00375537
GOTERM_CC_DIRECT	GO:0016460~myosin II complex	5	MYL6, MYH9, MYH14, MYH10, MYL12A	12.6593	0.00375537
GOTERM_CC_DIRECT	GO:0044291~cell-cell contact zone	5	AHNAK, FLOT1, FLOT2, VCL, TJP2	12.1529	0.00436074
GOTERM_CC_DIRECT	GO:0043259~laminin-10 complex	3	LAMA5, LAMB1, LAMC1	60.7647	0.0047797
GOTERM_CC_DIRECT	GO:0097513~myosin II filament	3	MYH9, MYH14, MYH10	60.7647	0.0047797
GOTERM_CC_DIRECT	GO:0005606~laminin-1 complex	3	LAMA1, LAMB1, LAMC1	60.7647	0.0047797
GOTERM_CC_DIRECT	GO:0005610~laminin-5 complex	3	LAMA5, LAMB3, LAMA3	60.7647	0.0047797
GOTERM_CC_DIRECT	GO:0043260~laminin-11 complex	3	LAMA5, LAMB2, LAMC1	60.7647	0.0047797
GOTERM_CC_DIRECT	GO:0042641~actomyosin	4	PDCD6IP, MYH9, MYH14, MYH10	20.2549	0.00512055
GOTERM_CC_DIRECT	GO:0010494~cytoplasmic stress granule	8	HNRNPK, DDX3X, G3BP1, YBX1, PABPC1, EIF2S1, EIF3B, EIF4G1	5.11703	0.00567703
GOTERM_CC_DIRECT	GO:0030666~endocytic vesicle membrane	7	WNT7B, AP2A1, AP2B1, RPS27A, AP2A2, AP2M1, DNM2	5.74801	0.00786467
GOTERM_CC_DIRECT	GO:0031105~septin complex	4	SEPTIN2, SEPTIN9, SEPTIN11, SEPTIN7	17.3613	0.00791644
GOTERM_CC_DIRECT	GO:0005940~septin ring	4	SEPTIN2, SEPTIN9, SEPTIN11, SEPTIN7	17.3613	0.00791644
GOTERM_CC_DIRECT	GO:0032153~cell division site	4	SEPTIN2, SEPTIN9, SEPTIN11, SEPTIN7	16.2039	0.00967298
GOTERM_CC_DIRECT	GO:0030175~filopodium	7	ITGB1, DYNC1H1, MYO1B, RDX, MSN, EZR, UTRN	5.18723	0.0127742
GOTERM_CC_DIRECT	GO:0005850~eukaryotic translation initiation factor 2 complex	3	EIF2S3, EIF2S2, EIF2S1	36.4588	0.0143027
GOTERM_CC_DIRECT	GO:0098793~presynapse	10	HSPA8, RPL22, ITSN1, AP2B1, PDLIM5, AP2M1, ACTB, YWHAG, DNM2, PPP1CA	3.43303	0.0145224
GOTERM_CC_DIRECT	GO:0045111~intermediate filament cytoskeleton	6	DST, KRT8, KRT7, VIM, PHLDB2, PLEC	6.17946	0.0151037
GOTERM_CC_DIRECT	GO:0015934~large ribosomal subunit	4	NPM1, RPL27A, RPL26, RPL17	13.5033	0.0158905
GOTERM_CC_DIRECT	GO:0101003~ficolin-1-rich granule membrane	6	DSP, SERPINB12, DSG1, RAC1, AP2A2, RHOA	5.97686	0.0171313
GOTERM_CC_DIRECT	GO:0070937~CRD-mediated mRNA stability complex	3	DHX9, HNRNPU, YBX1	30.3824	0.0200536
GOTERM_CC_DIRECT	GO:0035578~azurophil granule lumen	7	CAP1, C3, DYNC1H1, ACLY, ANXA2, TUBB, TUBB4B	4.67421	0.0200536
GOTERM_CC_DIRECT	GO:0042587~glycogen granule	3	PPP1CB, FASN, PPP1CA	26.042	0.0264549
GOTERM_CC_DIRECT	GO:0030130~clathrin coat of trans-Golgi network vesicle	3	CLTC, CLTA, AP2A1	26.042	0.0264549
GOTERM_CC_DIRECT	GO:0001652~granular component	3	FBL, CLEC3B, NPM1	26.042	0.0264549
GOTERM_CC_DIRECT	GO:0072357~PTW/PP1 phosphatase complex	3	PPP1CB, PPP1R12A, PPP1CA	26.042	0.0264549
GOTERM_CC_DIRECT	GO:1905370~serine-type endopeptidase complex	4	C3, PLAU, PLAUR, F2	11.0481	0.0264549
GOTERM_CC_DIRECT	GO:0030669~clathrin-coated endocytic vesicle membrane	6	CLTC, AP2A1, AP2B1, APOE, AP2A2, AP2M1	5.2084	0.0286633
GOTERM_CC_DIRECT	GO:0045335~phagocytic vesicle	6	MYO1C, ITGB5, ZYX, ITGAV, FLNB, VIM	5.06373	0.0319778
GOTERM_CC_DIRECT	GO:0016327~apicolateral plasma membrane	4	TJP1, KRT19, NEDD4, KRT8	10.1275	0.0330221
GOTERM_CC_DIRECT	GO:0030055~cell-substrate junction	3	FERMT2, VCL, FERMT3	22.7868	0.0335707
GOTERM_CC_DIRECT	GO:0031234~extrinsic component of cytoplasmic side of plasma membrane	6	ESYT1, RAC1, IQGAP1, PTK2, FERMT2, RHOA	4.92687	0.0349049
GOTERM_CC_DIRECT	GO:0005768~endosome	13	APP, ANXA1, PDCD6IP, ANXA2, CLTC, HMGB1, RHOA, DNM2, ARPC2, FLOT1, FLOT2, HPSE, EZR	2.43809	0.0352516
GOTERM_CC_DIRECT	GO:0031410~cytoplasmic vesicle	13	NRP1, DST, MYOF, IGFBP2, CLTA, AP2B1, AP2A2, PRSS12, RHOA, FLOT1, FLOT2, RAC1, AP2M1	2.41572	0.037438
GOTERM_CC_DIRECT	GO:0005796~Golgi lumen	7	VTN, APP, WNT7B, PDGFB, F2, AGRN, HSPG2	3.97526	0.0388745
GOTERM_CC_DIRECT	GO:0045177~apical part of cell	6	TJP1, APP, MYO1B, RDX, MSN, EZR	4.73491	0.0397435
GOTERM_CC_DIRECT	GO:0030424~axon	14	NRP1, APP, DST, BDNF, IQGAP1, PRSS12, RHOA, SEPTIN11, ACTB, C4A, PPFIA1, MAP4, VIM, PLEC	2.28684	0.0398502
GOTERM_CC_DIRECT	GO:0016600~flotillin complex	3	FLOT1, FLOT2, CORO1C	20.2549	0.0398502
GOTERM_CC_DIRECT	GO:0031232~extrinsic component of external side of plasma membrane	3	ANXA1, SERPINE2, PLG	20.2549	0.0398502
GOTERM_CC_DIRECT	GO:0016328~lateral plasma membrane	6	MYO1C, ANXA1, DSG1, DSG2, IQGAP1, CORO1C	4.67421	0.0405242
GOTERM_CC_DIRECT	GO:0034364~high-density lipoprotein particle	4	APP, APOH, HDLBP, APOE	9.00218	0.0418772
GOTERM_CC_DIRECT	GO:0008305~integrin complex	4	ITGB1, ITGB5, ITGA3, ITGAV	8.68067	0.0459647
GOTERM_CC_DIRECT	GO:0005916~fascia adherens	3	DSP, ACTN1, VCL	18.2294	0.0476866
GOTERM_CC_DIRECT	GO:0005689~U12-type spliceosomal complex	4	SNRPD2, SNRPD1, YBX1, SNRPB	8.38134	0.0498451

## Sheet: S7 DAVID GO 26 Up
Supplementary Table S7: DAVID Gene Ontology (GO) Analysis for DU145 RR Up-regulated Proteins (26 proteins)
Differentially expressed proteins, up-regulated in DU145 RR cells, from the mass spectrometry analysis of DU145 P and RR cells' integrin adhesion complexes were submitted to DAVID GO analysis. Significant terms using the GOTERM_CC_DIRECT category are reported. Significance was determined using a cut off of >2 protein per term, with an EASE value <0.05, and a Benjamini corrected P value <0.05.
Category	Gene Ontology Term	Count	Genes	Fold Enrichment	Benjamini corrected p-value
GOTERM_CC_DIRECT	GO:0001533~cornified envelope	7	CASP14, KRT16, KRT2, KRT1, DSG1, KRT10, DSC1	91.1854	6.19412e-09
GOTERM_CC_DIRECT	GO:0005604~basement membrane	7	CCDC80, COL4A2, NID1, HSPG2, NID2, NTN1, LOXL2	57.9407	5.02977e-08
GOTERM_CC_DIRECT	GO:0045095~keratin filament	6	CASP14, KRT16, KRT2, KRT1, KRT10, KRT9	43.3427	4.50944e-06
GOTERM_CC_DIRECT	GO:0005576~extracellular region	14	PCOLCE2, KRT1, NOG, SEMA3E, NID1, HSPG2, NID2, NTN1, CCDC80, COL4A2, MDK, HHIPL2, CCN2, MATN2	5.02694	6.28545e-06
GOTERM_CC_DIRECT	GO:0005882~intermediate filament	5	KRT16, KRT2, LMNA, KRT10, KRT9	28.5833	0.000315801
GOTERM_CC_DIRECT	GO:0005615~extracellular space	11	COL4A2, KRT2, KRT1, NOG, SEMA3E, CCN2, KRT10, HSPG2, NID2, KRT9, LOXL2	4.39455	0.000665735
GOTERM_CC_DIRECT	GO:0070062~extracellular exosome	11	COL4A2, KRT16, KRT2, KRT1, KRT10, HSPA2, NID1, HSPG2, NID2, DSC1, KRT9	3.90213	0.0015681

## Sheet: S8 DAVID GO 46 Down
Supplementary Table S8: DAVID Gene Ontology (GO) Analysis for DU145 RR Down-regulated Proteins (46 proteins)
Differentially expressed proteins, down-regulated in DU145 RR cells, from the mass spectrometry analysis of DU145 P and RR cells' integrin adhesion complexes were submitted to DAVID GO analysis. Significant terms using the GOTERM_CC_DIRECT category are reported. Significance was determined using a cut off of >2 protein per term, with an EASE value < 0.05, and a Benjamini corrected P value <0.05.
Category	Gene Ontology Term	Count	Genes	Fold Enrichment	Benjamini corrected p-value
GOTERM_CC_DIRECT	GO:0070062~extracellular exosome	27	SEMA3C, AHNAK, LAMA3, COL12A1, CLTC, IQGAP1, MACROH2A1, PTPRF, FLOT1, FLOT2, FLNB, EDIL3, SPTBN1, DSP, GDF15, KRT8, LAMB1, TUBB4B, KRT18, CRISPLD1, MYH9, DSG2, VDAC1, TGFBI, MFGE8, UTRN, PLEC	5.41363	4.16447e-12
GOTERM_CC_DIRECT	GO:0005925~focal adhesion	11	AHNAK, DST, MPRIP, CLTC, FLOT1, MYH9, FLOT2, FLNB, IQGAP1, TNS3, PLEC	11.3835	2.34583e-06
GOTERM_CC_DIRECT	GO:0005604~basement membrane	7	DST, LAMA1, LAMA3, ERBIN, LAMB1, LAMC2, TGFBI	32.7491	3.78934e-06
GOTERM_CC_DIRECT	GO:0005912~adherens junction	8	DSP, TJP1, KRT18, LAMA3, FLOT1, MYH9, FLOT2, TJP2	19.4219	6.59269e-06
GOTERM_CC_DIRECT	GO:0030056~hemidesmosome	4	DST, LAMA3, ERBIN, PLEC	256.646	1.26302e-05
GOTERM_CC_DIRECT	GO:0030054~cell junction	8	DSP, TJP1, MACF1, ERBIN, DSG2, UTRN, SPTBN1, RAI14	15.0968	2.4144e-05
GOTERM_CC_DIRECT	GO:0042383~sarcolemma	6	AHNAK, AHNAK2, KRT8, FLOT1, UTRN, PLEC	24.498	0.00010812
GOTERM_CC_DIRECT	GO:0043034~costamere	4	AHNAK, AHNAK2, KRT8, PLEC	99.8068	0.000175948
GOTERM_CC_DIRECT	GO:0005576~extracellular region	17	LAMB3, SEMA3C, SERPINE2, GDF15, LAMA1, LAMA3, TFPI2, COL12A1, NTN4, LAMB1, LAMC2, TUBB4B, CRISPLD1, ANOS1, TGFBI, CCN1, MFGE8	3.45017	0.000175948
GOTERM_CC_DIRECT	GO:0030864~cortical actin cytoskeleton	5	FLOT1, FLOT2, IQGAP1, UTRN, SPTBN1	36.814	0.000175948
GOTERM_CC_DIRECT	GO:0005882~intermediate filament	6	DSP, MACF1, KRT18, DST, KRT8, PLEC	19.3869	0.000215695
GOTERM_CC_DIRECT	GO:0044291~cell-cell contact zone	4	AHNAK, FLOT1, FLOT2, TJP2	71.8609	0.000318713
GOTERM_CC_DIRECT	GO:1903561~extracellular vesicle	6	SERPINE2, COL12A1, CLTC, MFGE8, TUBB4B, EDIL3	17.2742	0.000318713
GOTERM_CC_DIRECT	GO:0015629~actin cytoskeleton	7	MACF1, AHNAK, DST, MPRIP, MYH9, FLNB, IQGAP1	11.731	0.000322332
GOTERM_CC_DIRECT	GO:0042995~cell projection	6	TJP1, MACF1, DST, UTRN, TNS3, SPTBN1	13.3405	0.00094756
GOTERM_CC_DIRECT	GO:0043256~laminin complex	3	LAMB3, NTN4, LAMB1	149.71	0.00194333
GOTERM_CC_DIRECT	GO:0005856~cytoskeleton	8	DSP, MACF1, KRT18, DST, UTRN, TUBB4B, RAI14, PLEC	6.43915	0.00207929
GOTERM_CC_DIRECT	GO:0031012~extracellular matrix	6	ADAMTS15, LAMA1, TFPI2, ANOS1, TGFBI, CCN1	10.4046	0.00247741
GOTERM_CC_DIRECT	GO:0016323~basolateral plasma membrane	6	DSP, TJP1, FLOT1, ERBIN, FLOT2, IQGAP1	10.3248	0.00247741
GOTERM_CC_DIRECT	GO:0001931~uropod	3	FLOT1, MYH9, FLOT2	112.283	0.00283838
GOTERM_CC_DIRECT	GO:0016020~membrane	19	DSP, MACF1, SRPX, AHNAK, DST, LAMA1, LAMA3, CLTC, ERBIN, LAMB1, LAMC2, FLOT1, FLOT2, MYH9, FLNB, VDAC1, UTRN, MFGE8, PLEC	2.31072	0.00367412
GOTERM_CC_DIRECT	GO:0005938~cell cortex	5	DST, FLNB, LAMC2, IQGAP1, RAI14	12.4758	0.00536855
GOTERM_CC_DIRECT	GO:0005911~cell-cell junction	5	LAMA1, KRT8, FLOT1, DSG2, IQGAP1	11.6355	0.00654946
GOTERM_CC_DIRECT	GO:0005615~extracellular space	13	SEMA3C, SERPINE2, GDF15, LAMA1, TFPI2, COL12A1, LAMB1, LAMC2, ADAMTS15, CRISPLD1, ANOS1, TGFBI, MFGE8	2.93549	0.00654946
GOTERM_CC_DIRECT	GO:0031594~neuromuscular junction	4	SERPINE2, ERBIN, MYH9, UTRN	20.8898	0.00654946
GOTERM_CC_DIRECT	GO:0005886~plasma membrane	22	DSP, MACF1, AHNAK, AHNAK2, CLTC, ERBIN, NTN4, IQGAP1, PTPRF, TJP1, FLOT1, ANOS1, FLOT2, MYH9, DSG2, FLNB, VDAC1, TGFBI, UTRN, SPTBN1, TJP2, PLEC	1.81035	0.0198378
GOTERM_CC_DIRECT	GO:0030018~Z disc	4	DST, KRT8, FLNB, PLEC	13.2097	0.0225247
GOTERM_CC_DIRECT	GO:0005607~laminin-2 complex	2	LAMB1, LAMC2	449.13	0.0292179
GOTERM_CC_DIRECT	GO:0014704~intercalated disc	3	DSP, TJP1, DSG2	28.6679	0.0305461
GOTERM_CC_DIRECT	GO:0005606~laminin-1 complex	2	LAMA1, LAMB1	299.42	0.0395434
GOTERM_CC_DIRECT	GO:0005610~laminin-5 complex	2	LAMB3, LAMA3	299.42	0.0395434
GOTERM_CC_DIRECT	GO:0045111~intermediate filament cytoskeleton	3	DST, KRT8, PLEC	22.8371	0.0430965
GOTERM_CC_DIRECT	GO:0031252~cell leading edge	3	DST, MYH9, IQGAP1	22.4565	0.043172
GOTERM_CC_DIRECT	GO:0005903~brush border	3	MYH9, FLNB, PLEC	22.0884	0.0432631
GOTERM_CC_DIRECT	GO:0005608~laminin-3 complex	2	LAMA1, LAMA3	224.565	0.0466492
